# Supplementary material for: Refining a giant virus lineage: a novel order unifying Mamonoviridae and “Manesviridae,” unveiled by the discovery of furtivovirus
Source: J Virol. 2026 May 14;100(6):e02031-25. doi: 10.1128/jvi.02031-25 (PMC13289167; doi:10.1128/jvi.02031-25)
Supplement: Data S1 — Virus list and raw data of BLOSUM62-based amino acid similarity analysis. [file jvi.02031-25-s0001.xlsx]

## Sheet: Source
Source	Viral name	Class	Order	Suborder	Family	Modified order	Modified family	note
10.1038/s41467-024-53317-y	2-643175_cc_b174	Mriyaviricetes				Yaravirales	Gamadviridae
10.1038/s41467-024-53317-y	2-643187_cc_b65	Mriyaviricetes				Yaravirales	Gamadviridae
10.1038/s41467-024-53317-y	2-643251_cc_b109	Mriyaviricetes				Yaravirales	Gamadviridae
10.1038/s41467-024-53317-y	2-643251_cc_b150	Mriyaviricetes				Yaravirales	Gamadviridae
10.1038/s41467-024-53317-y	2-643253_cc_b193	Mriyaviricetes				Yaravirales	Gamadviridae
10.1038/s41467-024-53317-y	2-643263_cc_b100	Mriyaviricetes				Yaravirales	Gamadviridae
10.1038/s41467-024-53317-y	2-643264_cc_b17	Mriyaviricetes				Yaravirales	Gamadviridae
10.1038/s41467-024-53317-y	2-643264_cc_b29	Mriyaviricetes				Yaravirales	Gamadviridae
10.1038/s41467-024-53317-y	2-643267_cc_b85	Mriyaviricetes				Yaravirales	Gamadviridae
LC637659.1	Abalone asfa-like virus MIE2018	Pokkesviricetes	Asfuvirales			Asfuvirales	Abaloneviridae
JF801956.1	Acanthamoeba castellanii mamavirus	Megaviricetes	Imitervirales		Mimiviridae	Imitervirales	Mimiviridae
NC_077092.1	Acanthamoeba castellanii medusavirus strain stheno	Megaviricetes	Imitervirales		Mamonoviridae	Provisional	Mamonoviridae
NC_076969.1	Acanthamoeba castellanii medusavirus	Megaviricetes	Imitervirales		Mamonoviridae	Provisional	Mamonoviridae
JN036606.1	Acanthamoeba polyphaga mimivirus isolate M4	Megaviricetes	Imitervirales		Mimiviridae	Imitervirales	Mimiviridae
NC_075035.1	Acanthamoeba polyphaga mimivirus strain Kroon	Megaviricetes	Imitervirales		Mimiviridae	Imitervirales	Mimiviridae
KM982401.1	Acanthamoeba polyphaga mimivirus strain Oyster	Megaviricetes	Imitervirales		Mimiviridae	Imitervirales	Mimiviridae
NC_014649.1	Acanthamoeba polyphaga mimivirus	Megaviricetes	Imitervirales		Mimiviridae	Imitervirales	Mimiviridae
NC_020104.1	Acanthamoeba polyphaga moumouvirus	Megaviricetes	Imitervirales		Mimiviridae	Imitervirales	Mimiviridae
NC_008724.1	Acanthocystis turfacea Chlorella virus 1	Megaviricetes	Algavirales		Phycodnaviridae	Algavirales	Phycodnaviridae
NC_021247.1	Adoxophyes honmai enomopoxvirus L	Pokkesviricetes	Chitovirales		Poxviridae	Chitovirales	Poxviridae
NC_001659.2	African swine fever virus strain BA71V	Pokkesviricetes	Asfuvirales		Asfarviridae	Asfuvirales	Asfarviridae
NC_005832.1	Ambystoma tigrinum virus	Megaviricetes	Pimascovirales		Iridoviridae	Pimascovirales	Iridoviridae
KF033124.1	Andrias davidianus ranavirus	Megaviricetes	Pimascovirales		Iridoviridae	Pimascovirales	Iridoviridae
NC_023426.1	Anomala cuprea entomopoxvirus	Pokkesviricetes	Chitovirales		Poxviridae	Chitovirales	Poxviridae
NC_023848.1	Anopheles minimus iridovirus	Megaviricetes	Pimascovirales		Iridoviridae	Pimascovirales	Iridoviridae
NC_024451.1	Armadillidium vulgare iridescent virus	Megaviricetes	Pimascovirales		Iridoviridae	Pimascovirales	Iridoviridae
NC_024697.1	Aureococcus anophagefferens virus Btv-01	Megaviricetes	Imitervirales		Schizomimiviridae	Imitervirales	Schizomimiviridae
OM876856.1	Aureococcus anophagefferens virus QBARTUTK	Megaviricetes	Imitervirales		Schizomimiviridae	Imitervirales	Schizomimiviridae
MN432490.1	Banggai cardinalfish iridovirus	Megaviricetes	Pimascovirales		Iridoviridae	Pimascovirales	Iridoviridae
MK522039.1	Bathycoccus sp. RCC716 virus 3	Megaviricetes	Algavirales		Phycodnaviridae	Algavirales	Prasinoviridae
NC_014765.1	Bathycoccus sp. RCC1105 virus BpV1	Megaviricetes	Algavirales		Phycodnaviridae	Algavirales	Prasinoviridae
HM004430.1	Bathycoccus sp. RCC1105 virus BpV2	Megaviricetes	Algavirales		Phycodnaviridae	Algavirales	Prasinoviridae
NC_002520.1	Betaentomopoxvirus amoorei	Pokkesviricetes	Chitovirales		Poxviridae	Chitovirales	Poxviridae
NC_075036.1	Bodo saltans virus	Megaviricetes	Imitervirales		Mimiviridae	Imitervirales	Mimiviridae
NC_038507.1	Bohle iridovirus	Megaviricetes	Pimascovirales		Iridoviridae	Pimascovirales	Iridoviridae
MN175499.1	Borely moumouvirus	Megaviricetes	Imitervirales		Mimiviridae	Imitervirales	Mimiviridae
NC_005337.1	Bovine papular stomatitis virus	Pokkesviricetes	Chitovirales		Poxviridae	Chitovirales	Poxviridae
LT994651.1	Brazilian cedratvirus IHUMI	Megaviricetes	Pimascovirales		Pithoviridae	Pimascovirales	Pithoviridae
NC_029692.1	Brazilian marseillevirus	Megaviricetes	Pimascovirales		Marseilleviridae	Pimascovirales	Marseilleviridae
NC_014637.1	Cafeteria roenbergensis virus BV-PW1	Megaviricetes	Imitervirales		Mimiviridae	Imitervirales	Mimiviridae
NC_003391.1	Camelpox virus	Pokkesviricetes	Chitovirales		Poxviridae	Chitovirales	Poxviridae
NC_005309.1	Canarypox virus	Pokkesviricetes	Chitovirales		Poxviridae	Chitovirales	Poxviridae
KF261120.1	Cannes 8 virus	Megaviricetes	Pimascovirales		Marseilleviridae	Pimascovirales	Marseilleviridae
ASM296623v1	Catovirus CTV1	Megaviricetes	Imitervirales		Mimiviridae	Imitervirales	Mimiviridae
OZ003748.1	Catovirus naegleriensis	Megaviricetes	Imitervirales		Mimiviridae	Imitervirales	Mimiviridae
NC_032108.1	Cedratvirus A11	Megaviricetes	Pimascovirales		Pithoviridae	Pimascovirales	Pithoviridae
OQ413575.1	Cedratvirus borely	Megaviricetes	Pimascovirales		Pithoviridae	Pimascovirales	Pithoviridae
MN873693.1	Cedratvirus kamchatka	Megaviricetes	Pimascovirales		Pithoviridae	Pimascovirales	Pithoviridae
LT907979.1	Cedratvirus lausannensis	Megaviricetes	Pimascovirales		Pithoviridae	Pimascovirales	Pithoviridae
OQ413576.1	Cedratvirus plubellavi	Megaviricetes	Pimascovirales		Pithoviridae	Pimascovirales	Pithoviridae
LT994652.1	Cedratvirus Zaza IHUMI	Megaviricetes	Pimascovirales		Pithoviridae	Pimascovirales	Pithoviridae
NC_040612.1	Cherax quadricarinatus iridovirus	Megaviricetes	Pimascovirales		Iridoviridae	Pimascovirales	Iridoviridae
NC_021249.1	Choristoneura rosaceana entomopoxvirus L	Pokkesviricetes	Chitovirales		Poxviridae	Chitovirales	Poxviridae
KT820662.1	Chrysochromulina ericina virus CeV-01B	Megaviricetes	Imitervirales		Mesomimiviridae	Imitervirales	Mesomimiviridae
MH918795.1	Chrysochromulina parva virus BQ2	Megaviricetes	Imitervirales		Mesomimiviridae	Imitervirales	Mesomimiviridae
MZ420154.1-MZ420155.1	Clandestinovirus	Megaviricetes				Provisional	Manesviridae
KX574342.1	Cod iridovirus	Megaviricetes	Pimascovirales		Iridoviridae	Pimascovirales	Iridoviridae
NC_039034.1	Common midwife toad ranavirus	Megaviricetes	Pimascovirales		Iridoviridae	Pimascovirales	Iridoviridae
NC_016924.1	Cotia virus SPAn232	Pokkesviricetes	Chitovirales		Poxviridae	Chitovirales	Poxviridae
NC_079139.1	Cotonvirus japonicus	Megaviricetes	Imitervirales		Mimiviridae	Imitervirales	Mimiviridae
NC_003663.2	Cowpox virus	Pokkesviricetes	Chitovirales		Poxviridae	Chitovirales	Poxviridae
MK867691.1	Dasineura jujubifolia toursvirus 2a	Megaviricetes	Pimascovirales		Ascoviridae	Pimascovirales	Ascoviridae
NC_006966.1	Deerpox virus W-848-83	Pokkesviricetes	Chitovirales		Poxviridae	Chitovirales	Poxviridae
NC_011335.1	Diadromus pulchellus ascovirus 4a	Megaviricetes	Pimascovirales		Ascoviridae	Pimascovirales	Ascoviridae
NC_037057.1	Dishui lake phycodnavirus 1	Megaviricetes	Algavirales		Phycodnaviridae	Algavirales	Prasinoviridae
MN940577.1	Dishui Lake phycodnavirus 2	Megaviricetes	Algavirales		Phycodnaviridae	Algavirales	Prasinoviridae
MN940578.1	Dishui Lake phycodnavirus 3	Megaviricetes	Algavirales		Phycodnaviridae	Algavirales	Prasinoviridae
MN940579.1	Dishui Lake phycodnavirus 4	Megaviricetes	Algavirales		Phycodnaviridae	Algavirales	Prasinoviridae
NC_055229.1	Eastern grey kangaroopox virus	Pokkesviricetes	Chitovirales		Poxviridae	Chitovirales	Poxviridae
NC_002687.1	Ectocarpus siliculosus virus 1	Megaviricetes	Algavirales		Phycodnaviridae	Pandoravirales	Phaeoviridae
NC_004105.1	Ectromelia virus	Pokkesviricetes	Chitovirales		Poxviridae	Chitovirales	Poxviridae
KF481685.1	Emiliania huxleyi virus 18	Megaviricetes	Algavirales		Coccolithoviridae	Pandoravirales	Coccolithoviridae
NC_007346.1	Emiliania huxleyi virus 86	Megaviricetes	Algavirales		Coccolithoviridae	Pandoravirales	Coccolithoviridae
JF974310.1	Emiliania huxleyi virus 88	Megaviricetes	Algavirales		Coccolithoviridae	Pandoravirales	Coccolithoviridae
FN429076.1	Emiliania huxleyi virus 99B1	Megaviricetes	Algavirales		Coccolithoviridae	Pandoravirales	Coccolithoviridae
KF481686.1	Emiliania huxleyi virus 145	Megaviricetes	Algavirales		Coccolithoviridae	Pandoravirales	Coccolithoviridae
KF481687.1	Emiliania huxleyi virus 156	Megaviricetes	Algavirales		Coccolithoviridae	Pandoravirales	Coccolithoviridae
KF481688.1	Emiliania huxleyi virus 164	Megaviricetes	Algavirales		Coccolithoviridae	Pandoravirales	Coccolithoviridae
JF974311.1	Emiliania huxleyi virus 201	Megaviricetes	Algavirales		Coccolithoviridae	Pandoravirales	Coccolithoviridae
HQ634145.1	Emiliania huxleyi virus 202	Megaviricetes	Algavirales		Coccolithoviridae	Pandoravirales	Coccolithoviridae
JF974291.1	Emiliania huxleyi virus 203	Megaviricetes	Algavirales		Coccolithoviridae	Pandoravirales	Coccolithoviridae
JF974317.1	Emiliania huxleyi virus 207	Megaviricetes	Algavirales		Coccolithoviridae	Pandoravirales	Coccolithoviridae
OM339720.1	Emiliania huxleyi virus M1	Megaviricetes	Algavirales		Coccolithoviridae	Pandoravirales	Coccolithoviridae
NC_028461.1	Epizootic haematopoietic necrosis virus	Megaviricetes	Pimascovirales		Iridoviridae	Pimascovirales	Iridoviridae
NC_035460.1	Eptesipox virus	Megaviricetes	Chitovirales		Poxviridae	Chitovirales	Poxviridae
10.1038/s41467-020-15507-2	ERX250271.266.fa.dc	Megaviricetes				Provisional	incertae sedis
10.1038/s41467-020-15507-2	ERX552244.11.fa.dc	Megaviricetes				Pandoravirales	Coccolithoviridae
10.1038/s41467-020-15507-2	ERX552277.13.fa.dc	Megaviricetes				Pandoravirales	Coccolithoviridae
10.1038/s41467-020-15507-2	ERX552288.49.fa.dc	Megaviricetes				Pandoravirales
10.1038/s41467-020-15507-2	ERX552299.29.fa.dc	Megaviricetes				Pandoravirales
10.1038/s41467-020-15507-2	ERX552302.38.fa.dc	Megaviricetes				Pandoravirales
10.1038/s41467-020-15507-2	ERX555967.47.fa.dc	Megaviricetes				Pandoravirales
10.1038/s41467-020-15507-2	ERX682739.15.fa.dc	Megaviricetes				Provisional	incertae sedis
NC_017940.1	European chub iridovirus	Megaviricetes	Pimascovirales		Iridoviridae	Pimascovirales	Iridoviridae
MK637631.1	European sheatfish virus	Megaviricetes	Pimascovirales		Iridoviridae	Pimascovirales	Iridoviridae
NC_077067.1	Fadolivirus FV1VV64	Megaviricetes	Imitervirales		Mimiviridae	Imitervirales	Mimiviridae
LC886336.1	Faustovirus higan	Pokkesviricetes	Asfuvirales			Asfuvirales	Faustoviridae
MK506267.1	Faustovirus mariensis	Pokkesviricetes	Asfuvirales			Asfuvirales	Faustoviridae
LC886337.1	Faustovirus sigan	Pokkesviricetes	Asfuvirales			Asfuvirales	Faustoviridae
LT839607.1	Faustovirus ST1	Pokkesviricetes	Asfuvirales			Asfuvirales	Faustoviridae
KU556803.1	Faustovirus strain D3	Pokkesviricetes	Asfuvirales			Asfuvirales	Faustoviridae
KU702950.1	Faustovirus strain D5a	Pokkesviricetes	Asfuvirales			Asfuvirales	Faustoviridae
KU702949.1	Faustovirus strain D5b	Pokkesviricetes	Asfuvirales			Asfuvirales	Faustoviridae
KU702951.1	Faustovirus strain D6	Pokkesviricetes	Asfuvirales			Asfuvirales	Faustoviridae
KJ614390.1	Faustovirus strain E9	Pokkesviricetes	Asfuvirales			Asfuvirales	Faustoviridae
KU702952.1	Faustovirus strain E12	Pokkesviricetes	Asfuvirales			Asfuvirales	Faustoviridae
KU702948.1	Faustovirus strain E23	Pokkesviricetes	Asfuvirales			Asfuvirales	Faustoviridae
MT335755.1	Faustovirus strain E24	Pokkesviricetes	Asfuvirales			Asfuvirales	Faustoviridae
MN830294.1	Faustovirus strain LCD7	Pokkesviricetes	Asfuvirales			Asfuvirales	Faustoviridae
MN534311.1	Faustovirus strain liban	Pokkesviricetes	Asfuvirales			Asfuvirales	Faustoviridae
MN830295.1	Faustovirus strain M6	Pokkesviricetes	Asfuvirales			Asfuvirales	Faustoviridae
MN830296.1	Faustovirus strain S17	Pokkesviricetes	Asfuvirales			Asfuvirales	Faustoviridae
MN956669.1	Faustovirus strain VV10	Pokkesviricetes	Asfuvirales			Asfuvirales	Faustoviridae
MN830297.1	Faustovirus strain VV57	Pokkesviricetes	Asfuvirales			Asfuvirales	Faustoviridae
MN830298.1	Faustovirus strain VV63	Pokkesviricetes	Asfuvirales			Asfuvirales	Faustoviridae
ASM283382v1	Feldmannia irregularis virus	Megaviricetes	Algavirales			Pandoravirales	Phaeoviridae
NC_011183.1	Feldmannia species virus FsV-158	Megaviricetes	Algavirales			Pandoravirales	Phaeoviridae
NC_036582.1	Flamingopox virus FGPVKD09	Pokkesviricetes	Chitovirales		Poxviridae	Chitovirales	Poxviridae
10.1128/mbio.01035-24	Flavob@PALO01000034	Mriyaviricetes				Yaravirales	Gamadviridae
PV424484.1	Florenciella virus SA1	Megaviricetes	Imitervirales		Schizomimiviridae	Imitervirales	Schizomimiviridae
PP542043.1	Florenciella virus SA2	Megaviricetes	Imitervirales		Mesomimiviridae	Imitervirales	Mesomimiviridae
NC_002188.1	Fowlpox virus	Pokkesviricetes	Chitovirales		Poxviridae	Chitovirales	Poxviridae
NC_005946.1	Frog virus 3	Megaviricetes	Pimascovirales		Iridoviridae	Pimascovirales	Iridoviridae
LC890700.1	Furtivovirus	Megaviricetes				Provisional	Manesviridae
10.1128/mbio.01035-24	Ga0070689_100000280	Mriyaviricetes				Yaravirales	Yaraviridae
10.1128/mbio.01035-24	Ga0073900_10000256	Mriyaviricetes				Yaravirales	Yaraviridae
10.1128/mbio.01035-24	Ga0082021_1011136	Mriyaviricetes				Yaravirales	Yaraviridae
10.1128/mbio.01035-24	Ga0099972_12006777	Mriyaviricetes				Yaravirales	Yaraviridae
10.1128/mbio.01035-24	Ga0099972_12533457	Mriyaviricetes				Yaravirales
10.1128/mbio.01035-24	Ga0105092_10000132	Mriyaviricetes				Yaravirales	Yaraviridae
10.1128/mbio.01035-24	Ga0114338_1000305	Mriyaviricetes				Yaravirales	Yaraviridae
10.1128/mbio.01035-24	Ga0172380_10001380	Mriyaviricetes				Yaravirales	Yaraviridae
10.1128/mbio.01035-24	Ga0181424_10000048	Mriyaviricetes				Yaravirales	Gamadviridae
10.1128/mbio.01035-24	Ga0182030_10004970	Mriyaviricetes				Yaravirales	Yaraviridae
10.1128/mbio.01035-24	Ga0182215_1000012	Mriyaviricetes				Yaravirales	Yaraviridae
10.1128/mbio.01035-24	Ga0206646_1000143	Mriyaviricetes				Yaravirales	Yaraviridae
10.1128/mbio.01035-24	Ga0206648_1000510	Mriyaviricetes				Yaravirales	Yaraviridae
10.1128/mbio.01035-24	Ga0208966_1000066	Mriyaviricetes				Yaravirales	Gamadviridae
10.1128/mbio.01035-24	Ga0209319_1000533	Mriyaviricetes				Yaravirales
10.1128/mbio.01035-24	Ga0209337_1000251	Mriyaviricetes				Yaravirales	Gamadviridae
10.1128/mbio.01035-24	Ga0209603_1000616	Mriyaviricetes				Yaravirales	Gamadviridae
10.1128/mbio.01035-24	Ga0211564_10000112	Mriyaviricetes				Yaravirales	Gamadviridae
10.1128/mbio.01035-24	Ga0211699_10000211	Mriyaviricetes				Yaravirales	Gamadviridae
10.1128/mbio.01035-24	Ga0299906_10000416	Mriyaviricetes				Yaravirales	Yaraviridae
10.1128/mbio.01035-24	Ga0307472_100000045	Mriyaviricetes				Yaravirales	Yaraviridae
10.1128/mbio.01035-24	Ga0315315_10000403	Mriyaviricetes				Yaravirales	Gamadviridae
10.1128/mbio.01035-24	Ga0316202_10000687	Mriyaviricetes				Yaravirales	Yaraviridae
10.1128/mbio.01035-24	Ga0316204_10002591	Mriyaviricetes				Yaravirales	Yaraviridae
10.1128/mbio.01035-24	Ga0364479_12703	Mriyaviricetes				Yaravirales	Yaraviridae
10.1128/mbio.01035-24	Ga0364480_11582	Mriyaviricetes				Yaravirales	Yaraviridae
10.1128/mbio.01035-24	Ga0364482_11457	Mriyaviricetes				Yaravirales	Yaraviridae
10.1128/mbio.01035-24	Ga0364571_11547	Mriyaviricetes				Yaravirales
10.1128/mbio.01035-24	Ga0364574_11311	Mriyaviricetes				Yaravirales	Yaraviridae
10.1128/mbio.01035-24	Ga0364575_11239	Mriyaviricetes				Yaravirales	Yaraviridae
10.1128/mbio.01035-24	Ga0373638_0002274	Mriyaviricetes				Yaravirales
10.1128/mbio.01035-24	Ga0395696_000216	Mriyaviricetes				Yaravirales	Yaraviridae
10.1128/mbio.01035-24	Ga0395773_0000340	Mriyaviricetes				Yaravirales	Yaraviridae
10.1128/mbio.01035-24	Ga0395805_0001540	Mriyaviricetes				Yaravirales	Yaraviridae
10.1128/mbio.01035-24	Ga0456365_0001534	Mriyaviricetes				Yaravirales	Yaraviridae
10.1128/mbio.01035-24	Ga0456369_0000476	Mriyaviricetes				Yaravirales
10.1128/mbio.01035-24	Ga0456371_00003851	Mriyaviricetes				Yaravirales	Yaraviridae
10.1128/mbio.01035-24	Ga0456371_00003985	Mriyaviricetes				Yaravirales
10.1128/mbio.01035-24	Ga0456371_00004425	Mriyaviricetes				Yaravirales	Yaraviridae
10.1128/mbio.01035-24	Ga0494180_0000023	Mriyaviricetes				Yaravirales	Gamadviridae
10.1128/mbio.01035-24	Ga0494229_04493	Mriyaviricetes				Yaravirales	Gamadviridae
10.1128/mbio.01035-24	Ga0494542_000028	Mriyaviricetes				Yaravirales	Gamadviridae
10.1128/mbio.01035-24	Ga0498833_000002	Mriyaviricetes				Yaravirales	Yaraviridae
10.1128/mbio.01035-24	Ga0498922_0001740	Mriyaviricetes				Yaravirales	Yaraviridae
10.1128/mbio.01035-24	Ga0500728_00048748	Mriyaviricetes				Yaravirales	Yaraviridae
10.1128/mbio.01035-24	gamad_contig_1	Mriyaviricetes				Yaravirales	Gamadviridae
10.1128/mbio.01035-24	gamad_contig_2	Mriyaviricetes				Yaravirales	Gamadviridae
10.1128/mbio.01035-24	gamad_contig_17	Mriyaviricetes				Yaravirales	Gamadviridae
10.1128/mbio.01035-24	gamad_contig_18	Mriyaviricetes				Yaravirales	Gamadviridae
10.1128/mbio.01035-24	gamad_contig_21	Mriyaviricetes				Yaravirales	Gamadviridae
10.1128/mbio.01035-24	gamad_contig_24	Mriyaviricetes				Yaravirales	Gamadviridae
KT804738.1	Giant sea perch iridovirus K1	Megaviricetes	Pimascovirales		Iridoviridae	Pimascovirales	Iridoviridae
NC_004003.1	Goatpox virus Pellor	Pokkesviricetes	Chitovirales		Poxviridae	Chitovirales	Poxviridae
NC_031465.1	Golden Marseillevirus	Megaviricetes	Pimascovirales		Marseilleviridae	Pimascovirales	Marseilleviridae
AY666015.1	Grouper iridovirus	Megaviricetes	Pimascovirales		Iridoviridae	Pimascovirales	Iridoviridae
PV100843.1	Haptolina ericina virus RF02	Megaviricetes	Imitervirales		Mesomimiviridae	Imitervirales	Mesomimiviridae
ASM381412v1	Harvfovirus HAV1	Megaviricetes	Imitervirales		Mimiviridae	Imitervirales	Mimiviridae
NC_009233.1	Heliothis virescens ascovirus 3e	Megaviricetes	Pimascovirales		Ascoviridae	Pimascovirales	Ascoviridae
NC_044938.1	Heliothis virescens ascovirus 3f	Megaviricetes	Pimascovirales		Ascoviridae	Pimascovirales	Ascoviridae
NC_044939.1	Heliothis virescens ascovirus 3g	Megaviricetes	Pimascovirales		Ascoviridae	Pimascovirales	Ascoviridae
KU170628.1	Heliothis virescens ascovirus 3h	Megaviricetes	Pimascovirales		Ascoviridae	Pimascovirales	Ascoviridae
MF781070.1	Heliothis virescens ascovirus 3i	Megaviricetes	Pimascovirales		Ascoviridae	Pimascovirales	Ascoviridae
LC332918.1	Heliothis virescens ascovirus 3j	Megaviricetes	Pimascovirales		Ascoviridae	Pimascovirales	Ascoviridae
NC_038553.1	Heterosigma akashiwo virus 01	Megaviricetes	Algavirales		Phycodnaviridae	Algavirales	Phycodnaviridae
ASM296625v1	Hokovirus HKV1	Megaviricetes	Imitervirales		Mimiviridae	Imitervirales	Mimiviridae
OW988864.1	Hydrivirus	Megaviricetes	Pimascovirales		Hydriviridae	Pimascovirales	Hydriviridae
NC_003494.1	Infectious spleen and kidney necrosis virus	Megaviricetes	Pimascovirales		Iridoviridae	Pimascovirales	Iridoviridae
NC_008187.1	Invertebrate iridescent virus 3	Megaviricetes	Pimascovirales		Iridoviridae	Pimascovirales	Iridoviridae
NC_003038.1	Invertebrate iridescent virus 6	Megaviricetes	Pimascovirales		Iridoviridae	Pimascovirales	Iridoviridae
NC_023611.1	Invertebrate iridescent virus 30	Megaviricetes	Pimascovirales		Iridoviridae	Pimascovirales	Iridoviridae
NC_021901.1	Invertebrate iridovirus 22	Megaviricetes	Pimascovirales		Iridoviridae	Pimascovirales	Iridoviridae
NC_023613.1	Invertebrate iridovirus 25	Megaviricetes	Pimascovirales		Iridoviridae	Pimascovirales	Iridoviridae
NC_034249.1	Jyvaskylavirus	Megaviricetes	Pimascovirales		Marseilleviridae	Pimascovirales	Marseilleviridae
MT334784.1	Kaumoebavirus strain KLCC10	Pokkesviricetes	Asfuvirales			Asfuvirales	Kaumoebaviridae
NC_034249.1	Kaumoebavirus	Pokkesviricetes	Asfuvirales			Asfuvirales	Kaumoebaviridae
ASM296627v1	Klosneuvirus KNV1	Megaviricetes	Imitervirales		Mimiviridae	Imitervirales	Mimiviridae
KY073338.1	Kurlavirus BKC-1	Megaviricetes	Pimascovirales		Marseilleviridae	Pimascovirales	Marseilleviridae
MW139932.1	Large yellow croaker iridovirus isolate Zhoushan	Megaviricetes	Pimascovirales		Iridoviridae	Pimascovirales	Iridoviridae
OP009387.1	Largemouth bass ulcerative syndrome virus	Megaviricetes	Pimascovirales		Iridoviridae	Pimascovirales	Iridoviridae
PP526145.1	Largemouth bass virus	Megaviricetes	Pimascovirales		Iridoviridae	Pimascovirales	Iridoviridae
NC_015326.1	Lausannevirus	Megaviricetes	Pimascovirales		Marseilleviridae	Pimascovirales	Marseilleviridae
NC_075538.1	Lumpfish ranavirus	Megaviricetes	Pimascovirales		Iridoviridae	Pimascovirales	Iridoviridae
NC_003027.1	Lumpy skin disease virus NI-2490	Pokkesviricetes	Chitovirales		Poxviridae	Chitovirales	Poxviridae
NC_001824.1	Lymphocystis disease virus 1	Megaviricetes	Pimascovirales		Iridoviridae	Pimascovirales	Iridoviridae
LC534415.1	Lymphocystis disease virus 2 LCDV-JP_Oita_2018	Megaviricetes	Pimascovirales		Iridoviridae	Pimascovirales	Iridoviridae
KX643370.1	Lymphocystis disease virus 3 isolate SA9	Megaviricetes	Pimascovirales		Iridoviridae	Pimascovirales	Iridoviridae
NC_055603.1	Lymphocystis disease virus 4 isolate LCDV-WC	Megaviricetes	Pimascovirales		Iridoviridae	Pimascovirales	Iridoviridae
NC_005902.1	Lymphocystis disease virus isolate China	Megaviricetes	Pimascovirales		Iridoviridae	Pimascovirales	Iridoviridae
NC_033423.1	Lymphocystis disease virus Sa	Megaviricetes	Pimascovirales		Iridoviridae	Pimascovirales	Iridoviridae
10.1038/s41586-020-1957-x	M-3300017989-17	Megaviricetes				incertae sedis	incertae sedis
10.1038/s41586-020-1957-x	M-3300017989-29	Megaviricetes				Pandoravirales
10.1038/s41586-020-1957-x	M-3300018080-19	Megaviricetes				Pandoravirales
MG941005.3	Mandarin fish ranavirus	Megaviricetes	Pimascovirales		Iridoviridae	Pimascovirales	Iridoviridae
OR991738.1	Marseillevirus cajuinensis	Megaviricetes	Pimascovirales		Marseilleviridae	Pimascovirales	Marseilleviridae
OR157982.1	Marseillevirus futianmevirus	Megaviricetes	Pimascovirales		Marseilleviridae	Pimascovirales	Marseilleviridae
NC_013756.1	Marseillevirus marseillevirus strain T19	Megaviricetes	Pimascovirales		Marseilleviridae	Pimascovirales	Marseilleviridae
PV939247.1	Marseillevirus pantanense	Megaviricetes	Pimascovirales		Marseilleviridae	Pimascovirales	Marseilleviridae
MG827395.1	Marseillevirus Shanghai	Megaviricetes	Pimascovirales		Marseilleviridae	Pimascovirales	Marseilleviridae
LC847964.1	Medusavirus euryale	Megaviricetes			Mamonoviridae	Provisional	Mamonoviridae
NC_075367.1	Megavirus baoshan	Megaviricetes	Imitervirales		Mimiviridae	Imitervirales	Mimiviridae
OP925046.1	Megavirus caiporensis	Megaviricetes	Imitervirales		Mimiviridae	Imitervirales	Mimiviridae
JN258408.2	Megavirus chiliensis	Megaviricetes	Imitervirales		Mimiviridae	Imitervirales	Mimiviridae
JX975216.1	Megavirus courdo11	Megaviricetes	Imitervirales		Mimiviridae	Imitervirales	Mimiviridae
JX885207.1	Megavirus lba	Megaviricetes	Imitervirales		Mimiviridae	Imitervirales	Mimiviridae
MG807319.1	Megavirus vitis	Megaviricetes	Imitervirales		Mimiviridae	Imitervirales	Mimiviridae
NC_001993.1	Melanoplus sanguinipes entomopoxvirus	Pokkesviricetes	Chitovirales		Poxviridae	Chitovirales	Poxviridae
NC_025412.1	Melbournevirus	Megaviricetes	Pimascovirales		Marseilleviridae	Pimascovirales	Marseilleviridae
NC_020864.1	Micromonas pusilla virus 12T	Megaviricetes	Algavirales		Phycodnaviridae	Algavirales	Prasinoviridae
NC_014767.1	Micromonas sp. RCC1109 virus MpV1	Megaviricetes	Algavirales		Phycodnaviridae	Algavirales	Prasinoviridae
KU761889.1	Mimivirus Bombay	Megaviricetes	Imitervirales		Mimiviridae	Imitervirales	Mimiviridae
AP017644.1	Mimivirus kasaii	Megaviricetes	Imitervirales		Mimiviridae	Imitervirales	Mimiviridae
MW004169.1	Mimivirus reunion	Megaviricetes	Imitervirales		Mimiviridae	Imitervirales	Mimiviridae
AP017645.1	Mimivirus shirakomae	Megaviricetes	Imitervirales		Mimiviridae	Imitervirales	Mimiviridae
MN812837.1	Mollivirus kamchatka	Megaviricetes				Pandoravirales	Pandoraviridae
MN812837.1	Mollivirus Mo1-1	Megaviricetes				Pandoravirales	Pandoraviridae
PV032514.1	Mollivirus shaoxing	Megaviricetes				Pandoravirales	Pandoraviridae
NC_027867.1	Mollivirus sibericum	Megaviricetes				Pandoravirales	Pandoraviridae
NC_001731.1	Molluscum contagiosum virus subtype 1	Pokkesviricetes	Chitovirales		Poxviridae	Chitovirales	Poxviridae
NC_003310.1	Monkeypox virus	Pokkesviricetes	Chitovirales		Poxviridae	Chitovirales	Poxviridae
NC_075368.1	Moumouvirus australiensis	Megaviricetes	Imitervirales		Mimiviridae	Imitervirales	Mimiviridae
NC_075037.1	Moumouvirus goulette	Megaviricetes	Imitervirales		Mimiviridae	Imitervirales	Mimiviridae
LC813553.1	Moumouvirus lavasanguinem	Megaviricetes	Imitervirales		Mimiviridae	Imitervirales	Mimiviridae
MK978772.1	Moumouvirus maliensis	Megaviricetes	Imitervirales		Mimiviridae	Imitervirales	Mimiviridae
NC_035468.1	Murmansk poxvirus	Pokkesviricetes	Chitovirales		Poxviridae	Chitovirales	Poxviridae
NC_021246.1	Mythimna separata entomopoxvirus L	Pokkesviricetes	Chitovirales		Poxviridae	Chitovirales	Poxviridae
NC_001132.2	Myxoma virus	Pokkesviricetes	Chitovirales		Poxviridae	Chitovirales	Poxviridae
PV450503.1	Naiavirus	Megaviricetes	Pimascovirales			Pimascovirales	Hydriviridae
10.1128/msystems.00932-25	NCV18	Megaviricetes				Pandoravirales	Coccolithoviridae
10.1128/msystems.00932-25	NCV27	Megaviricetes				Pandoravirales
NC_008030.1	Nile crocodilepox virus	Pokkesviricetes	Chitovirales		Poxviridae	Chitovirales	Poxviridae
NC_033775.1	Noumeavirus	Megaviricetes	Pimascovirales		Marseilleviridae	Pimascovirales	Marseilleviridae
NC_032001.1	Only Syngen Nebraska virus 5	Megaviricetes	Algavirales		Phycodnaviridae	Algavirales	Phycodnaviridae
NC_005336.1	Orf virus	Pokkesviricetes	Chitovirales		Poxviridae	Chitovirales	Poxviridae
NC_036594.1	Orpheovirus IHUMI-LCC2	Megaviricetes	Pimascovirales		Orpheoviridae	Pimascovirales	Orpheoviridae
NC_055231.1	Orthopoxvirus Abatino	Pokkesviricetes	Chitovirales		Poxviridae	Chitovirales	Poxviridae
NC_055230.1	Orthopoxvirus akhmetapox	Pokkesviricetes	Chitovirales		Poxviridae	Chitovirales	Poxviridae
NC_028091.1	Ostreococcus lucimarinus virus 2	Megaviricetes	Algavirales		Phycodnaviridae	Algavirales	Prasinoviridae
NC_028093.1	Ostreococcus lucimarinus virus 7	Megaviricetes	Algavirales		Phycodnaviridae	Algavirales	Prasinoviridae
NC_014766.1	Ostreococcus lucimarinus virus OlV1	Megaviricetes	Algavirales		Phycodnaviridae	Algavirales	Prasinoviridae
NC_020852.1	Ostreococcus lucimarinus virus OlV5	Megaviricetes	Algavirales		Phycodnaviridae	Algavirales	Prasinoviridae
NC_028092.1	Ostreococcus mediterraneus virus 1	Megaviricetes	Algavirales		Phycodnaviridae	Algavirales	Prasinoviridae
NC_013288.1	Ostreococcus tauri virus 1	Megaviricetes	Algavirales		Phycodnaviridae	Algavirales	Prasinoviridae
NC_014789.1	Ostreococcus tauri virus 2	Megaviricetes	Algavirales		Phycodnaviridae	Algavirales	Prasinoviridae
NC_010191.2	Ostreococcus tauri virus OtV5	Megaviricetes	Algavirales		Phycodnaviridae	Algavirales	Prasinoviridae
JN225873.1	Ostreococcus tauri virus RT-2011	Megaviricetes	Algavirales		Phycodnaviridae	Algavirales	Prasinoviridae
NC_034383.1	Pacmanvirus A23	Pokkesviricetes	Asfuvirales			Asfuvirales	Pacmanviridae
OK087531.1	Pacmanvirus lostcity	Pokkesviricetes	Asfuvirales			Asfuvirales	Pacmanviridae
MZ440852.1	Pacmanvirus S19	Pokkesviricetes	Asfuvirales			Asfuvirales	Pacmanviridae
MZ420563.1	Pandoravirus aubagnensis	Megaviricetes				Pandoravirales	Pandoraviridae
MZ420562.1	Pandoravirus belohorizontensis	Megaviricetes				Pandoravirales	Pandoraviridae
LT972217.1–LT972218.1	Pandoravirus braziliensis	Megaviricetes				Pandoravirales	Pandoraviridae
MK174290.1	Pandoravirus celtis	Megaviricetes				Pandoravirales	Pandoraviridae
NC_021858.1	Pandoravirus dulcis	Megaviricetes				Pandoravirales	Pandoraviridae
NC_026440.1	Pandoravirus inopinatum	Megaviricetes				Pandoravirales	Pandoraviridae
LC625835.1	Pandoravirus japonicus	Megaviricetes				Pandoravirales	Pandoraviridae
ON887157.1	Pandoravirus kuranda	Megaviricetes				Pandoravirales	Pandoraviridae
NC_037665.1	Pandoravirus macleodensis	Megaviricetes				Pandoravirales	Pandoraviridae
OQ411600.1–OQ411601.1	Pandoravirus mammoth	Megaviricetes				Pandoravirales	Pandoraviridae
MZ384240.1	Pandoravirus massiliensis	Megaviricetes				Pandoravirales	Pandoraviridae
NC_037666.1	Pandoravirus neocaledonia	Megaviricetes				Pandoravirales	Pandoraviridae
LT972219.1	Pandoravirus pampulha 8.5	Megaviricetes				Pandoravirales	Pandoraviridae
LC870878.1	Pandoravirus pampulha Biwa	Megaviricetes				Pandoravirales	Pandoraviridae
NC_037667.1	Pandoravirus quercus	Megaviricetes				Pandoravirales	Pandoraviridae
NC_022098.1	Pandoravirus salinus	Megaviricetes				Pandoravirales	Pandoraviridae
OQ413801.1	Pandoravirus talik	Megaviricetes				Pandoravirales	Pandoraviridae
NC_000852.5	Paramecium bursaria Chlorella virus 1	Megaviricetes	Algavirales		Phycodnaviridae	Algavirales	Phycodnaviridae
NC_009899.1	Paramecium bursaria Chlorella virus AR158	Megaviricetes	Algavirales		Phycodnaviridae	Algavirales	Phycodnaviridae
NC_008603.1	Paramecium bursaria Chlorella virus FR483	Megaviricetes	Algavirales		Phycodnaviridae	Algavirales	Phycodnaviridae
DQ491001.1	Paramecium bursaria chlorella virus MT325	Megaviricetes	Algavirales		Phycodnaviridae	Algavirales	Phycodnaviridae
NC_009898.1	Paramecium bursaria Chlorella virus NY2A	Megaviricetes	Algavirales		Phycodnaviridae	Algavirales	Phycodnaviridae
NC_025963.1	Parapoxvirus red deer HL953	Pokkesviricetes	Chitovirales		Poxviridae	Chitovirales	Poxviridae
10.1128/mbio.01035-24	Pates@JAHIZF010000067	Mriyaviricetes				Yaravirales	Yaraviridae
MF538627.1	Pelophylax esculentus virus	Megaviricetes	Pimascovirales		Iridoviridae	Pimascovirales	Iridoviridae
NC_024446.1	Penguinpox virus	Pokkesviricetes	Chitovirales		Poxviridae	Chitovirales	Poxviridae
HQ634147.1	Phaeocystis globosa virus 12T	Megaviricetes	Imitervirales		Mesomimiviridae	Imitervirales	Mesomimiviridae
HQ634144.1	Phaeocystis globosa virus 14T	Megaviricetes	Imitervirales		Mesomimiviridae	Imitervirales	Mesomimiviridae
KC662249.1	Phaeocystis globosa virus PgV-16T	Megaviricetes	Imitervirales		Mesomimiviridae	Imitervirales	Mesomimiviridae
10.1128/mbio.01035-24	Phaglo_G	Mriyaviricetes				Yaravirales	Gamadviridae
NC_024447.1	Pigeonpox virus	Pokkesviricetes	Chitovirales		Poxviridae	Chitovirales	Poxviridae
KX574341.1	Pike-perch iridovirus	Megaviricetes	Pimascovirales		Iridoviridae	Pimascovirales	Iridoviridae
BK068258.1	Pithovirus LC8	Megaviricetes	Pimascovirales		Pithoviridae	Pimascovirales	Pithoviridae
OQ413582.1	Pithovirus mammoth	Megaviricetes	Pimascovirales		Pithoviridae	Pimascovirales	Pithoviridae
NC_023423.1	Pithovirus sibericum	Megaviricetes	Pimascovirales		Pithoviridae	Pimascovirales	Pithoviridae
10.1128/mbio.01035-24	Ple1b@KY203336	Mriyaviricetes				Yaravirales	Gamadviridae
10.1128/mbio.01035-24	Ple2@KY346835	Mriyaviricetes				Yaravirales	Gamadviridae
MK098186.1	Pompano iridovirus	Megaviricetes	Pimascovirales		Iridoviridae	Pimascovirales	Iridoviridae
KT428292.1	Port-miou virus	Megaviricetes	Pimascovirales		Marseilleviridae	Pimascovirales	Marseilleviridae
NC_075034.1	Powai lake megavirus	Megaviricetes	Imitervirales		Mimiviridae	Imitervirales	Mimiviridae
PV100844.1	Prymnesium kappa virus RF02	Megaviricetes	Imitervirales		Mesomimiviridae	Imitervirales	Mesomimiviridae
NC_013804.1	Pseudocowpox virus	Pokkesviricetes	Chitovirales		Poxviridae	Chitovirales	Poxviridae
NC_030656.1	Pteropox virus	Pokkesviricetes	Chitovirales		Poxviridae	Chitovirales	Poxviridae
PV354230.1	Punuivirus latens CC-2937	Megaviricetes	Imitervirales		Allomimiviridae	Imitervirales	Allomimiviridae
NC_001266.1	Rabbit fibroma virus	Pokkesviricetes	Chitovirales		Poxviridae	Chitovirales	Poxviridae
NC_027213.1	Raccoonpox virus	Pokkesviricetes	Chitovirales		Poxviridae	Chitovirales	Poxviridae
KX574343.1	Ranavirus maximus	Megaviricetes	Pimascovirales		Iridoviridae	Pimascovirales	Iridoviridae
AB104413.1	Red sea bream iridovirus	Megaviricetes	Pimascovirales		Iridoviridae	Pimascovirales	Iridoviridae
10.1038/s41586-020-1957-x	S-1016713-165	Megaviricetes				Pandoravirales
10.1038/s41586-020-1957-x	S-1091232-186	Megaviricetes				Pandoravirales
10.1038/s41586-020-1957-x	S-3300013131-216	Megaviricetes				Pandoravirales
10.1038/s41586-020-1957-x	S-ERX555915-91	Megaviricetes				Pandoravirales	Coccolithoviridae
NC_027707.1	Salmon gill poxvirus	Pokkesviricetes	Chitovirales		Poxviridae	Chitovirales	Poxviridae
KU761889.1	Samba virus	Megaviricetes	Imitervirales		Mimiviridae	Imitervirales	Mimiviridae
ASM381418v1	Satyrvirus SAV1	Megaviricetes	Imitervirales		Mimiviridae	Imitervirales	Mimiviridae
KY110734.1	Saudi moumouvirus	Megaviricetes	Imitervirales		Mimiviridae	Imitervirales	Mimiviridae
MT521409.1	Scale drop disease virus	Megaviricetes	Pimascovirales		Iridoviridae	Pimascovirales	Iridoviridae
NC_037656.1	Sea otter poxvirus	Pokkesviricetes	Chitovirales		Poxviridae	Chitovirales	Poxviridae
NC_035188.1	Seal parapoxvirus	Pokkesviricetes	Chitovirales		Poxviridae	Chitovirales	Poxviridae
NC_004002.1	Sheeppox virus	Pokkesviricetes	Chitovirales		Poxviridae	Chitovirales	Poxviridae
KX353311.2	Short-finned eel virus	Megaviricetes	Pimascovirales		Iridoviridae	Pimascovirales	Iridoviridae
NC_055165.1	Shrimp hemocyte iridescent virus	Megaviricetes	Pimascovirales		Iridoviridae	Pimascovirales	Iridoviridae
NC_006549.1	Singapore grouper iridovirus	Megaviricetes	Pimascovirales		Iridoviridae	Pimascovirales	Iridoviridae
NC_031038.1	Skunkpox virus	Pokkesviricetes	Chitovirales		Poxviridae	Chitovirales	Poxviridae
NC_008361.1	Spodoptera frugiperda ascovirus 1a	Megaviricetes	Pimascovirales		Ascoviridae	Pimascovirales	Ascoviridae
ON075463.1	Spotted knifejaw iridovirus	Megaviricetes	Pimascovirales		Iridoviridae	Pimascovirales	Iridoviridae
NC_022563.1	Squirrel poxvirus	Pokkesviricetes	Chitovirales		Poxviridae	Chitovirales	Poxviridae
10.1038/s41467-020-15507-2	SRX802073.108.fa.dc	Megaviricetes				Pandoravirales
10.1038/s41467-020-15507-2	SRX802202.129.fa.dc	Megaviricetes				Pandoravirales
NC_003389.1	Swinepox virus	Pokkesviricetes	Chitovirales		Poxviridae	Chitovirales	Poxviridae
NC_008291.1	Taterapox virus	Pokkesviricetes	Chitovirales		Poxviridae	Chitovirales	Poxviridae
NC_075136.1	Tetraselmis virus 1	Megaviricetes	Imitervirales		Allomimiviridae	Imitervirales	Allomimiviridae
NC_030230.1	Tokyovirus A1	Megaviricetes	Pimascovirales		Marseilleviridae	Pimascovirales	Marseilleviridae
LC801470.1	Tornadovirus D1	Pokkesviricetes	Asfuvirales			Asfuvirales	Pacmanviridae
NC_008518.1	Trichoplusia ni ascovirus 2c	Megaviricetes	Pimascovirales		Ascoviridae	Pimascovirales	Ascoviridae
KY434117.1	Trichoplusia ni ascovirus 6b	Megaviricetes	Pimascovirales		Ascoviridae	Pimascovirales	Ascoviridae
NC_038511.1	Tunisvirus fontaine2	Megaviricetes	Pimascovirales		Marseilleviridae	Pimascovirales	Marseilleviridae
NC_075038.1	Tupanvirus deep ocean	Megaviricetes	Imitervirales		Mimiviridae	Imitervirales	Mimiviridae
NC_075039.1	Tupanvirus soda lake	Megaviricetes	Imitervirales		Mimiviridae	Imitervirales	Mimiviridae
GQ273492.1	Turbot reddish body iridovirus	Megaviricetes	Pimascovirales		Iridoviridae	Pimascovirales	Iridoviridae
NC_028238.1	Turkeypox virus	Pokkesviricetes	Chitovirales		Poxviridae	Chitovirales	Poxviridae
BAAHMQ000000000.1	Ushikuvirus	Megaviricetes				Provisional	Manesviridae
PV862220.1	Usurpativirus massiliensis	Megaviricetes				Provisional	Manesviridae
NC_006998.1	Vaccinia virus	Pokkesviricetes	Chitovirales		Poxviridae	Chitovirales	Poxviridae
NC_001611.1	Variola virus	Pokkesviricetes	Chitovirales		Poxviridae	Chitovirales	Poxviridae
10.1128/mbio.01035-24	Verruc@NZEQ01000048	Mriyaviricetes				Yaravirales	Gamadviridae
PP736097.1	Viennavirus	Megaviricetes	Pimascovirales		Marseilleviridae	Pimascovirales	Marseilleviridae
NC_031033.1	Volepox virus	Pokkesviricetes	Chitovirales		Poxviridae	Chitovirales	Poxviridae
NC_055228.1	Western grey kangaroopox virus	Pokkesviricetes	Chitovirales		Poxviridae	Chitovirales	Poxviridae
NC_015780.1	Wiseana iridescent virus	Megaviricetes	Pimascovirales		Iridoviridae	Pimascovirales	Iridoviridae
NC_005179.1	Yaba monkey tumor virus	Pokkesviricetes	Chitovirales		Poxviridae	Chitovirales	Poxviridae
NC_002642.1	Yaba-like disease virus	Pokkesviricetes	Chitovirales		Poxviridae	Chitovirales	Poxviridae
10.1128/mbio.01035-24	Yara_contig_13	Mriyaviricetes				Yaravirales	Yaraviridae
10.1128/mbio.01035-24	Yara_contig_14	Mriyaviricetes				Yaravirales	Yaraviridae
10.1128/mbio.01035-24	Yara@MT293574	Mriyaviricetes				Yaravirales	Yaraviridae
UPSH00000000.1	Yasminevirus GU-2018	Megaviricetes	Imitervirales		Mimiviridae	Imitervirales	Mimiviridae
NC_028112.1	Yellowstone lake phycodnavirus 1	Megaviricetes	Algavirales		Phycodnaviridae	Algavirales	Prasinoviridae
NC_028110.1	Yellowstone lake phycodnavirus 2	Megaviricetes	Algavirales		Phycodnaviridae	Algavirales	Prasinoviridae
NC_028108.1	Yellowstone lake phycodnavirus 3	Megaviricetes	Algavirales		Phycodnaviridae	Algavirales	Prasinoviridae
NC_015960.1	Yoka poxvirus	Pokkesviricetes	Chitovirales		Poxviridae	Chitovirales	Poxviridae

## Sheet: Virus_Pairwise_Similarity
Virus_1	Virus_2	Group_1	Group_2	Similarity_BLOSUM62(%)
Emiliania.huxleyi.virus.203	Pandoravirus.neocaledonia	Pandoravirales	Pandoravirales	48.07
Emiliania.huxleyi.virus.203	Pelophylax.esculentus.virus	Pandoravirales	Pimascovirales	44
Emiliania.huxleyi.virus.203	Mandarin.fish.ranavirus	Pandoravirales	Pimascovirales	43.59
Emiliania.huxleyi.virus.203	Ostreococcus.tauri.virus.2	Algavirales	Pandoravirales	51.49
Emiliania.huxleyi.virus.203	Cedratvirus.A11	Pandoravirales	Pimascovirales	46.15
Emiliania.huxleyi.virus.203	Ostreococcus.lucimarinus.virus.OlV1	Algavirales	Pandoravirales	51.3
Emiliania.huxleyi.virus.203	Ple2@KY346835	Pandoravirales	Yaravirales	41.54
Emiliania.huxleyi.virus.203	Swinepox.virus	Chitovirales	Pandoravirales	35.59
Emiliania.huxleyi.virus.203	Ostreococcus.mediterraneus.virus.1	Algavirales	Pandoravirales	51.35
Emiliania.huxleyi.virus.203	Ga0316204.10002591	Pandoravirales	Yaravirales	39.67
Emiliania.huxleyi.virus.203	Ga0099972.12006777	Pandoravirales	Yaravirales	36.13
Emiliania.huxleyi.virus.203	Ga0364480.11582	Pandoravirales	Yaravirales	40.33
Emiliania.huxleyi.virus.203	2-643251.cc.b109	Pandoravirales	Yaravirales	42.8
Emiliania.huxleyi.virus.203	Ga0364575.11239	Pandoravirales	Yaravirales	42.37
Emiliania.huxleyi.virus.203	Ga0209603.1000616	Pandoravirales	Yaravirales	42.21
Emiliania.huxleyi.virus.203	Mollivirus.Mo1-1	Pandoravirales	Pandoravirales	43.7
Emiliania.huxleyi.virus.203	Emiliania.huxleyi.virus.164	Pandoravirales	Pandoravirales	99.32
Emiliania.huxleyi.virus.203	Mollivirus.shaoxing	Pandoravirales	Pandoravirales	43.7
Emiliania.huxleyi.virus.203	Chrysochromulina.parva.virus.BQ2	Imitervirales	Pandoravirales	0
Emiliania.huxleyi.virus.203	Salmon.gill.poxvirus	Chitovirales	Pandoravirales	38.18
Emiliania.huxleyi.virus.203	Bathycoccus.sp..RCC1105.virus.BpV1	Algavirales	Pandoravirales	50.71
Emiliania.huxleyi.virus.203	Mimivirus.kasaii	Imitervirales	Pandoravirales	48.73
Emiliania.huxleyi.virus.203	Ga0395773.0000340	Pandoravirales	Yaravirales	37.33
Emiliania.huxleyi.virus.203	Cafeteria.roenbergensis.virus.BV-PW1	Imitervirales	Pandoravirales	48.85
Emiliania.huxleyi.virus.203	Trichoplusia.ni.ascovirus.2c	Pandoravirales	Pimascovirales	42.68
Emiliania.huxleyi.virus.203	Ranavirus.maximus	Pandoravirales	Pimascovirales	43.95
Emiliania.huxleyi.virus.203	Orthopoxvirus.Abatino	Chitovirales	Pandoravirales	36.16
Emiliania.huxleyi.virus.203	Faustovirus.strain.E12	Asfuvirales	Pandoravirales	39.62
Emiliania.huxleyi.virus.203	Haptolina.ericina.virus.RF02	Imitervirales	Pandoravirales	49.35
Emiliania.huxleyi.virus.203	Wiseana.iridescent.virus	Pandoravirales	Pimascovirales	47.05
Emiliania.huxleyi.virus.203	Ga0206648.1000510	Pandoravirales	Yaravirales	35.86
Emiliania.huxleyi.virus.203	Ostreococcus.lucimarinus.virus.2	Algavirales	Pandoravirales	51.58
Emiliania.huxleyi.virus.203	Cod.iridovirus	Pandoravirales	Pimascovirales	43.9
Emiliania.huxleyi.virus.203	Pandoravirus.pampulha.8.5	Pandoravirales	Pandoravirales	47.53
Emiliania.huxleyi.virus.203	Ga0206646.1000143	Pandoravirales	Yaravirales	37.5
Emiliania.huxleyi.virus.203	Adoxophyes.honmai.enomopoxvirus.L	Chitovirales	Pandoravirales	36.07
Emiliania.huxleyi.virus.203	Squirrel.poxvirus	Chitovirales	Pandoravirales	35.17
Emiliania.huxleyi.virus.203	Camelpox.virus	Chitovirales	Pandoravirales	36.03
Emiliania.huxleyi.virus.203	M-3300018080-19	Pandoravirales	Pandoravirales	49.68
Emiliania.huxleyi.virus.203	Acanthamoeba.castellanii.mamavirus	Imitervirales	Pandoravirales	48.43
Emiliania.huxleyi.virus.203	Usurpativirus.massiliensis	Pandoravirales	Provisional	44.04
Emiliania.huxleyi.virus.203	Ambystoma.tigrinum.virus	Pandoravirales	Pimascovirales	43.97
Emiliania.huxleyi.virus.203	Abalone.asfa-like.virus.MIE2018	Asfuvirales	Pandoravirales	40.85
Emiliania.huxleyi.virus.203	Large.yellow.croaker.iridovirus.isolate.Zhoushan	Pandoravirales	Pimascovirales	44.03
Emiliania.huxleyi.virus.203	Golden.Marseillevirus	Pandoravirales	Pimascovirales	43.21
Emiliania.huxleyi.virus.203	Spotted.knifejaw.iridovirus	Pandoravirales	Pimascovirales	43.68
Emiliania.huxleyi.virus.203	Megavirus.vitis	Imitervirales	Pandoravirales	47.85
Emiliania.huxleyi.virus.203	gamad.contig.1	Pandoravirales	Yaravirales	42.66
Emiliania.huxleyi.virus.203	Dishui.Lake.phycodnavirus.2	Algavirales	Pandoravirales	51.67
Emiliania.huxleyi.virus.203	Yaba-like.disease.virus	Chitovirales	Pandoravirales	35.14
Emiliania.huxleyi.virus.203	Ga0172380.10001380	Pandoravirales	Yaravirales	38.68
Emiliania.huxleyi.virus.203	Mollivirus.kamchatka	Pandoravirales	Pandoravirales	43.54
Emiliania.huxleyi.virus.203	Ga0299906.10000416	Pandoravirales	Yaravirales	37.96
Emiliania.huxleyi.virus.203	Heliothis.virescens.ascovirus.3h	Pandoravirales	Pimascovirales	42.75
Emiliania.huxleyi.virus.203	Clandestinovirus	Pandoravirales	Provisional	44.84
Emiliania.huxleyi.virus.203	Florenciella.virus.SA2	Imitervirales	Pandoravirales	50.02
Emiliania.huxleyi.virus.203	Volepox.virus	Chitovirales	Pandoravirales	35.99
Emiliania.huxleyi.virus.203	Pandoravirus.celtis	Pandoravirales	Pandoravirales	47.89
Emiliania.huxleyi.virus.203	Acanthamoeba.polyphaga.mimivirus.strain.Kroon	Imitervirales	Pandoravirales	48.31
Emiliania.huxleyi.virus.203	Yoka.poxvirus	Chitovirales	Pandoravirales	35.9
Emiliania.huxleyi.virus.203	S-1091232-186	Pandoravirales	Pandoravirales	44.85
Emiliania.huxleyi.virus.203	Ga0395805.0001540	Pandoravirales	Yaravirales	41.28
Emiliania.huxleyi.virus.203	Kaumoebavirus.strain.KLCC10	Asfuvirales	Pandoravirales	41.34
Emiliania.huxleyi.virus.203	Eastern.grey.kangaroopox.virus	Chitovirales	Pandoravirales	35.46
Emiliania.huxleyi.virus.203	Cotonvirus.japonicus	Imitervirales	Pandoravirales	46.94
Emiliania.huxleyi.virus.203	Monkeypox.virus	Chitovirales	Pandoravirales	35.84
Emiliania.huxleyi.virus.203	Invertebrate.iridovirus.25	Pandoravirales	Pimascovirales	47.12
Emiliania.huxleyi.virus.203	Ga0500728.00048748	Pandoravirales	Yaravirales	36.59
Emiliania.huxleyi.virus.203	Pandoravirus.quercus	Pandoravirales	Pandoravirales	48.07
Emiliania.huxleyi.virus.203	Mythimna.separata.entomopoxvirus.L	Chitovirales	Pandoravirales	36.35
Emiliania.huxleyi.virus.203	Ga0114338.1000305	Pandoravirales	Yaravirales	36.25
Emiliania.huxleyi.virus.203	Cedratvirus.plubellavi	Pandoravirales	Pimascovirales	46.26
Emiliania.huxleyi.virus.203	Tupanvirus.deep.ocean	Imitervirales	Pandoravirales	48.71
Emiliania.huxleyi.virus.203	Turbot.reddish.body.iridovirus	Pandoravirales	Pimascovirales	43.62
Emiliania.huxleyi.virus.203	Sheeppox.virus	Chitovirales	Pandoravirales	35.91
Emiliania.huxleyi.virus.203	Canarypox.virus	Chitovirales	Pandoravirales	35.71
Emiliania.huxleyi.virus.203	Pandoravirus.mammoth	Pandoravirales	Pandoravirales	47.52
Emiliania.huxleyi.virus.203	2-643263.cc.b100	Pandoravirales	Yaravirales	48.4
Emiliania.huxleyi.virus.203	Noumeavirus	Pandoravirales	Pimascovirales	43.65
Emiliania.huxleyi.virus.203	Ostreococcus.tauri.virus.1	Algavirales	Pandoravirales	51.13
Emiliania.huxleyi.virus.203	European.sheatfish.virus	Pandoravirales	Pimascovirales	43.67
Emiliania.huxleyi.virus.203	Molluscum.contagiosum.virus.subtype.1	Chitovirales	Pandoravirales	34.33
Emiliania.huxleyi.virus.203	Pandoravirus.macleodensis	Pandoravirales	Pandoravirales	47.31
Emiliania.huxleyi.virus.203	Fowlpox.virus	Chitovirales	Pandoravirales	36.37
Emiliania.huxleyi.virus.203	Pandoravirus.japonicus	Pandoravirales	Pandoravirales	47.46
Emiliania.huxleyi.virus.203	Brazilian.marseillevirus	Pandoravirales	Pimascovirales	43.79
Emiliania.huxleyi.virus.203	Shrimp.hemocyte.iridescent.virus	Pandoravirales	Pimascovirales	45.55
Emiliania.huxleyi.virus.203	Ga0209337.1000251	Pandoravirales	Yaravirales	41.32
Emiliania.huxleyi.virus.203	SRX802202.129.fa.dc	Pandoravirales	Pandoravirales	45.18
Emiliania.huxleyi.virus.203	Feldmannia.irregularis.virus	Pandoravirales	Pandoravirales	46.5
Emiliania.huxleyi.virus.203	Ga0456371.00003851	Pandoravirales	Yaravirales	38.29
Emiliania.huxleyi.virus.203	Spodoptera.frugiperda.ascovirus.1a	Pandoravirales	Pimascovirales	41.2
Emiliania.huxleyi.virus.203	Faustovirus.strain.M6	Asfuvirales	Pandoravirales	38.77
Emiliania.huxleyi.virus.203	Faustovirus.strain.D6	Asfuvirales	Pandoravirales	38.78
Emiliania.huxleyi.virus.203	Acanthamoeba.castellanii.medusavirus.strain.stheno	Pandoravirales	Provisional	43.47
Emiliania.huxleyi.virus.203	Western.grey.kangaroopox.virus	Chitovirales	Pandoravirales	35.52
Emiliania.huxleyi.virus.203	Myxoma.virus	Chitovirales	Pandoravirales	36.2
Emiliania.huxleyi.virus.203	Naiavirus	Pandoravirales	Pimascovirales	44
Emiliania.huxleyi.virus.203	Hokovirus.HKV1	Imitervirales	Pandoravirales	47.52
Emiliania.huxleyi.virus.203	Armadillidium.vulgare.iridescent.virus	Pandoravirales	Pimascovirales	45.44
Emiliania.huxleyi.virus.203	Goatpox.virus.Pellor	Chitovirales	Pandoravirales	36.1
Emiliania.huxleyi.virus.203	Murmansk.poxvirus	Chitovirales	Pandoravirales	35.46
Emiliania.huxleyi.virus.203	Acanthamoeba.castellanii.medusavirus	Pandoravirales	Provisional	43.87
Emiliania.huxleyi.virus.203	Parapoxvirus.red.deer.HL953	Chitovirales	Pandoravirales	36.35
Emiliania.huxleyi.virus.203	Ostreococcus.lucimarinus.virus.7	Algavirales	Pandoravirales	51.26
Emiliania.huxleyi.virus.203	Marseillevirus.marseillevirus.strain.T19	Pandoravirales	Pimascovirales	43.39
Emiliania.huxleyi.virus.203	Deerpox.virus.W-848-83	Chitovirales	Pandoravirales	35.5
Emiliania.huxleyi.virus.203	Emiliania.huxleyi.virus.202	Pandoravirales	Pandoravirales	95.76
Emiliania.huxleyi.virus.203	Eptesipox.virus	Chitovirales	Pandoravirales	35.46
Emiliania.huxleyi.virus.203	Medusavirus.euryale	Pandoravirales	Provisional	45.09
Emiliania.huxleyi.virus.203	Skunkpox.virus	Chitovirales	Pandoravirales	35.92
Emiliania.huxleyi.virus.203	Melanoplus.sanguinipes.entomopoxvirus	Chitovirales	Pandoravirales	36.34
Emiliania.huxleyi.virus.203	Bathycoccus.sp..RCC716.virus.3	Algavirales	Pandoravirales	50.75
Emiliania.huxleyi.virus.203	Emiliania.huxleyi.virus.18	Pandoravirales	Pandoravirales	95.72
Emiliania.huxleyi.virus.203	Nile.crocodilepox.virus	Chitovirales	Pandoravirales	34.98
Emiliania.huxleyi.virus.203	M-3300017989-29	Pandoravirales	Pandoravirales	46.89
Emiliania.huxleyi.virus.203	Ga0456365.0001534	Pandoravirales	Yaravirales	37.71
Emiliania.huxleyi.virus.203	ERX682739.15.fa.dc	Pandoravirales	Provisional	48.36
Emiliania.huxleyi.virus.203	Mimivirus.reunion	Imitervirales	Pandoravirales	48.6
Emiliania.huxleyi.virus.203	gamad.contig.2	Pandoravirales	Yaravirales	41.82
Emiliania.huxleyi.virus.203	Faustovirus.higan	Asfuvirales	Pandoravirales	38.81
Emiliania.huxleyi.virus.203	Paramecium.bursaria.Chlorella.virus.1	Algavirales	Pandoravirales	52.06
Emiliania.huxleyi.virus.203	Mimivirus.shirakomae	Imitervirales	Pandoravirales	48.73
Emiliania.huxleyi.virus.203	Heliothis.virescens.ascovirus.3e	Pandoravirales	Pimascovirales	42.58
Emiliania.huxleyi.virus.203	Jyvaskylavirus	Pandoravirales	Pimascovirales	44.01
Emiliania.huxleyi.virus.203	Satyrvirus.SAV1	Imitervirales	Pandoravirales	47.88
Emiliania.huxleyi.virus.203	Pacmanvirus.S19	Asfuvirales	Pandoravirales	41.13
Emiliania.huxleyi.virus.203	Orf.virus	Chitovirales	Pandoravirales	35.71
Emiliania.huxleyi.virus.203	Feldmannia.species.virus.FsV-158	Pandoravirales	Pandoravirales	47.19
Emiliania.huxleyi.virus.203	ERX552244.11.fa.dc	Pandoravirales	Pandoravirales	51.16
Emiliania.huxleyi.virus.203	Cannes.8.virus	Pandoravirales	Pimascovirales	44.09
Emiliania.huxleyi.virus.203	Giant.sea.perch.iridovirus.K1	Pandoravirales	Pimascovirales	43.68
Emiliania.huxleyi.virus.203	Bovine.papular.stomatitis.virus	Chitovirales	Pandoravirales	36.18
Emiliania.huxleyi.virus.203	Heterosigma.akashiwo.virus.01	Algavirales	Pandoravirales	49.16
Emiliania.huxleyi.virus.203	Tetraselmis.virus.1	Imitervirales	Pandoravirales	48.51
Emiliania.huxleyi.virus.203	Ectocarpus.siliculosus.virus.1	Pandoravirales	Pandoravirales	44.64
Emiliania.huxleyi.virus.203	Ga0182215.1000012	Pandoravirales	Yaravirales	37.15
Emiliania.huxleyi.virus.203	Only.Syngen.Nebraska.virus.5	Algavirales	Pandoravirales	50.94
Emiliania.huxleyi.virus.203	Cherax.quadricarinatus.iridovirus	Pandoravirales	Pimascovirales	46.03
Emiliania.huxleyi.virus.203	Cowpox.virus	Chitovirales	Pandoravirales	36.05
Emiliania.huxleyi.virus.203	Ga0211564.10000112	Pandoravirales	Yaravirales	40.92
Emiliania.huxleyi.virus.203	Tunisvirus.fontaine2	Pandoravirales	Pimascovirales	43.61
Emiliania.huxleyi.virus.203	Ple1b@KY203336	Pandoravirales	Yaravirales	43.03
Emiliania.huxleyi.virus.203	Trichoplusia.ni.ascovirus.6b	Pandoravirales	Pimascovirales	42.41
Emiliania.huxleyi.virus.203	Largemouth.bass.virus	Pandoravirales	Pimascovirales	43.59
Emiliania.huxleyi.virus.203	Faustovirus.strain.E24	Asfuvirales	Pandoravirales	39.62
Emiliania.huxleyi.virus.203	Faustovirus.mariensis	Asfuvirales	Pandoravirales	39.62
Emiliania.huxleyi.virus.203	Faustovirus.strain.D3	Asfuvirales	Pandoravirales	38.78
Emiliania.huxleyi.virus.203	Brazilian.cedratvirus.IHUMI	Pandoravirales	Pimascovirales	46.29
Emiliania.huxleyi.virus.203	Pandoravirus.salinus	Pandoravirales	Pandoravirales	47.47
Emiliania.huxleyi.virus.203	Grouper.iridovirus	Pandoravirales	Pimascovirales	43.08
Emiliania.huxleyi.virus.203	Klosneuvirus.KNV1	Imitervirales	Pandoravirales	46.87
Emiliania.huxleyi.virus.203	Bodo.saltans.virus	Imitervirales	Pandoravirales	47.83
Emiliania.huxleyi.virus.203	Seal.parapoxvirus	Chitovirales	Pandoravirales	35.27
Emiliania.huxleyi.virus.203	Paramecium.bursaria.Chlorella.virus.FR483	Algavirales	Pandoravirales	50.46
Emiliania.huxleyi.virus.203	Short-finned.eel.virus	Pandoravirales	Pimascovirales	43.48
Emiliania.huxleyi.virus.203	Choristoneura.rosaceana.entomopoxvirus.L	Chitovirales	Pandoravirales	37.02
Emiliania.huxleyi.virus.203	Emiliania.huxleyi.virus.M1	Pandoravirales	Pandoravirales	99.19
Emiliania.huxleyi.virus.203	Lymphocystis.disease.virus.2.LCDV-JP.Oita.2018	Pandoravirales	Pimascovirales	46.57
Emiliania.huxleyi.virus.203	Faustovirus.strain.E9	Asfuvirales	Pandoravirales	39.82
Emiliania.huxleyi.virus.203	Ga0208966.1000066	Pandoravirales	Yaravirales	43.44
Emiliania.huxleyi.virus.203	Ga0105092.10000132	Pandoravirales	Yaravirales	36.73
Emiliania.huxleyi.virus.203	Phaeocystis.globosa.virus.PgV-16T	Imitervirales	Pandoravirales	49.56
Emiliania.huxleyi.virus.203	Cedratvirus.lausannensis	Pandoravirales	Pimascovirales	46.37
Emiliania.huxleyi.virus.203	Faustovirus.strain.LCD7	Asfuvirales	Pandoravirales	38.85
Emiliania.huxleyi.virus.203	Ga0182030.10004970	Pandoravirales	Yaravirales	33.74
Emiliania.huxleyi.virus.203	Megavirus.baoshan	Imitervirales	Pandoravirales	48.17
Emiliania.huxleyi.virus.203	Anopheles.minimus.iridovirus	Pandoravirales	Pimascovirales	46.06
Emiliania.huxleyi.virus.203	Megavirus.lba	Imitervirales	Pandoravirales	48.28
Emiliania.huxleyi.virus.203	Ga0364574.11311	Pandoravirales	Yaravirales	33.9
Emiliania.huxleyi.virus.203	Ga0181424.10000048	Pandoravirales	Yaravirales	41.53
Emiliania.huxleyi.virus.203	Ga0494229.04493	Pandoravirales	Yaravirales	44.68
Emiliania.huxleyi.virus.203	Emiliania.huxleyi.virus.207	Pandoravirales	Pandoravirales	100
Emiliania.huxleyi.virus.203	Pandoravirus.massiliensis	Pandoravirales	Pandoravirales	47.43
Emiliania.huxleyi.virus.203	Faustovirus.strain.VV10	Asfuvirales	Pandoravirales	37.31
Emiliania.huxleyi.virus.203	2-643264.cc.b29	Pandoravirales	Yaravirales	39.25
Emiliania.huxleyi.virus.203	Faustovirus.strain.VV57	Asfuvirales	Pandoravirales	38.81
Emiliania.huxleyi.virus.203	Faustovirus.strain.D5a	Asfuvirales	Pandoravirales	39.62
Emiliania.huxleyi.virus.203	Vaccinia.virus	Chitovirales	Pandoravirales	36.16
Emiliania.huxleyi.virus.203	Faustovirus.ST1	Asfuvirales	Pandoravirales	38.49
Emiliania.huxleyi.virus.203	Emiliania.huxleyi.virus.145	Pandoravirales	Pandoravirales	99.37
Emiliania.huxleyi.virus.203	Taterapox.virus	Chitovirales	Pandoravirales	36.09
Emiliania.huxleyi.virus.203	Mimivirus.Bombay	Imitervirales	Pandoravirales	48.73
Emiliania.huxleyi.virus.203	Ga0315315.10000403	Pandoravirales	Yaravirales	39.59
Emiliania.huxleyi.virus.203	S-3300013131-216	Pandoravirales	Pandoravirales	45.72
Emiliania.huxleyi.virus.203	Flavob@PALO01000034	Pandoravirales	Yaravirales	41.14
Emiliania.huxleyi.virus.203	Lymphocystis.disease.virus.Sa	Pandoravirales	Pimascovirales	46.29
Emiliania.huxleyi.virus.203	Ga0364479.12703	Pandoravirales	Yaravirales	38.24
Emiliania.huxleyi.virus.203	Emiliania.huxleyi.virus.99B1	Pandoravirales	Pandoravirales	99.19
Emiliania.huxleyi.virus.203	ERX552302.38.fa.dc	Pandoravirales	Pandoravirales	47.58
Emiliania.huxleyi.virus.203	Saudi.moumouvirus	Imitervirales	Pandoravirales	48.06
Emiliania.huxleyi.virus.203	2-643251.cc.b150	Pandoravirales	Yaravirales	45.52
Emiliania.huxleyi.virus.203	Fadolivirus.FV1VV64	Imitervirales	Pandoravirales	48.75
Emiliania.huxleyi.virus.203	Heliothis.virescens.ascovirus.3i	Pandoravirales	Pimascovirales	42.63
Emiliania.huxleyi.virus.203	Ga0211699.10000211	Pandoravirales	Yaravirales	38.85
Emiliania.huxleyi.virus.203	Largemouth.bass.ulcerative.syndrome.virus	Pandoravirales	Pimascovirales	43.57
Emiliania.huxleyi.virus.203	Mollivirus.sibericum	Pandoravirales	Pandoravirales	43.7
Emiliania.huxleyi.virus.203	S-1016713-165	Pandoravirales	Pandoravirales	50.11
Emiliania.huxleyi.virus.203	Acanthocystis.turfacea.Chlorella.virus.1	Algavirales	Pandoravirales	51.27
Emiliania.huxleyi.virus.203	Bathycoccus.sp..RCC1105.virus.BpV2	Algavirales	Pandoravirales	50.92
Emiliania.huxleyi.virus.203	Invertebrate.iridovirus.22	Pandoravirales	Pimascovirales	46.74
Emiliania.huxleyi.virus.203	Cedratvirus.kamchatka	Pandoravirales	Pimascovirales	46.78
Emiliania.huxleyi.virus.203	Orpheovirus.IHUMI-LCC2	Pandoravirales	Pimascovirales	43.5
Emiliania.huxleyi.virus.203	Moumouvirus.maliensis	Imitervirales	Pandoravirales	47.64
Emiliania.huxleyi.virus.203	Paramecium.bursaria.Chlorella.virus.NY2A	Algavirales	Pandoravirales	50.83
Emiliania.huxleyi.virus.203	Marseillevirus.Shanghai	Pandoravirales	Pimascovirales	43.87
Emiliania.huxleyi.virus.203	Chrysochromulina.ericina.virus.CeV-01B	Imitervirales	Pandoravirales	50.32
Emiliania.huxleyi.virus.203	Betaentomopoxvirus.amoorei	Chitovirales	Pandoravirales	35.28
Emiliania.huxleyi.virus.203	Catovirus.naegleriensis	Imitervirales	Pandoravirales	49.11
Emiliania.huxleyi.virus.203	Faustovirus.strain.VV63	Asfuvirales	Pandoravirales	38.81
Emiliania.huxleyi.virus.203	Ushikuvirus	Pandoravirales	Provisional	44.04
Emiliania.huxleyi.virus.203	Yaba.monkey.tumor.virus	Chitovirales	Pandoravirales	35.08
Emiliania.huxleyi.virus.203	Lymphocystis.disease.virus.isolate.China	Pandoravirales	Pimascovirales	46.39
Emiliania.huxleyi.virus.203	Aureococcus.anophagefferens.virus.Btv-01	Imitervirales	Pandoravirales	50.52
Emiliania.huxleyi.virus.203	Marseillevirus.futianmevirus	Pandoravirales	Pimascovirales	44.37
Emiliania.huxleyi.virus.203	Port-miou.virus	Pandoravirales	Pimascovirales	44.01
Emiliania.huxleyi.virus.203	Emiliania.huxleyi.virus.86	Pandoravirales	Pandoravirales	99.27
Emiliania.huxleyi.virus.203	Tokyovirus.A1	Pandoravirales	Pimascovirales	43.95
Emiliania.huxleyi.virus.203	Phaglo.G	Pandoravirales	Yaravirales	43.27
Emiliania.huxleyi.virus.203	Pandoravirus.pampulha.Biwa	Pandoravirales	Pandoravirales	47.37
Emiliania.huxleyi.virus.203	Pandoravirus.braziliensis	Pandoravirales	Pandoravirales	47.3
Emiliania.huxleyi.virus.203	Yasminevirus.GU-2018	Imitervirales	Pandoravirales	46.68
Emiliania.huxleyi.virus.203	Lymphocystis.disease.virus.4.isolate.LCDV-WC	Pandoravirales	Pimascovirales	46.86
Emiliania.huxleyi.virus.203	Ga0494180.0000023	Pandoravirales	Yaravirales	42.03
Emiliania.huxleyi.virus.203	Ga0307472.100000045	Pandoravirales	Yaravirales	35.71
Emiliania.huxleyi.virus.203	Cotia.virus.SPAn232	Chitovirales	Pandoravirales	35.93
Emiliania.huxleyi.virus.203	NCV18	Pandoravirales	Pandoravirales	98.45
Emiliania.huxleyi.virus.203	Faustovirus.strain.E23	Asfuvirales	Pandoravirales	39.62
Emiliania.huxleyi.virus.203	Punuivirus.latens.CC-2937	Imitervirales	Pandoravirales	49.47
Emiliania.huxleyi.virus.203	Pithovirus.mammoth	Pandoravirales	Pimascovirales	45.98
Emiliania.huxleyi.virus.203	Emiliania.huxleyi.virus.88	Pandoravirales	Pandoravirales	99.22
Emiliania.huxleyi.virus.203	Hydrivirus	Pandoravirales	Pimascovirales	44.08
Emiliania.huxleyi.virus.203	gamad.contig.21	Pandoravirales	Yaravirales	40.5
Emiliania.huxleyi.virus.203	Marseillevirus.pantanense	Pandoravirales	Pimascovirales	44.44
Emiliania.huxleyi.virus.203	2-643253.cc.b193	Pandoravirales	Yaravirales	49.62
Emiliania.huxleyi.virus.203	Prymnesium.kappa.virus.RF02	Imitervirales	Pandoravirales	49.97
Emiliania.huxleyi.virus.203	Heliothis.virescens.ascovirus.3g	Pandoravirales	Pimascovirales	42.58
Emiliania.huxleyi.virus.203	Catovirus.CTV1	Imitervirales	Pandoravirales	48.69
Emiliania.huxleyi.virus.203	Paramecium.bursaria.Chlorella.virus.AR158	Algavirales	Pandoravirales	51.78
Emiliania.huxleyi.virus.203	2-643187.cc.b65	Pandoravirales	Yaravirales	40.29
Emiliania.huxleyi.virus.203	Epizootic.haematopoietic.necrosis.virus	Pandoravirales	Pimascovirales	43.68
Emiliania.huxleyi.virus.203	Heliothis.virescens.ascovirus.3j	Pandoravirales	Pimascovirales	42.8
Emiliania.huxleyi.virus.203	Ga0070689.100000280	Pandoravirales	Yaravirales	36.73
Emiliania.huxleyi.virus.203	Variola.virus	Chitovirales	Pandoravirales	36.09
Emiliania.huxleyi.virus.203	Acanthamoeba.polyphaga.mimivirus.isolate.M4	Imitervirales	Pandoravirales	48.45
Emiliania.huxleyi.virus.203	Faustovirus.strain.liban	Asfuvirales	Pandoravirales	39.62
Emiliania.huxleyi.virus.203	Pacmanvirus.lostcity	Asfuvirales	Pandoravirales	41.1
Emiliania.huxleyi.virus.203	Florenciella.virus.SA1	Imitervirales	Pandoravirales	51.31
Emiliania.huxleyi.virus.203	Anomala.cuprea.entomopoxvirus	Chitovirales	Pandoravirales	37.37
Emiliania.huxleyi.virus.203	Phaeocystis.globosa.virus.14T	Imitervirales	Pandoravirales	49.56
Emiliania.huxleyi.virus.203	Acanthamoeba.polyphaga.mimivirus.strain.Oyster	Imitervirales	Pandoravirales	48.78
Emiliania.huxleyi.virus.203	Lausannevirus	Pandoravirales	Pimascovirales	44.09
Emiliania.huxleyi.virus.203	Paramecium.bursaria.chlorella.virus.MT325	Algavirales	Pandoravirales	50.6
Emiliania.huxleyi.virus.203	gamad.contig.18	Pandoravirales	Yaravirales	42.35
Emiliania.huxleyi.virus.203	Megavirus.caiporensis	Imitervirales	Pandoravirales	48.01
Emiliania.huxleyi.virus.203	Pandoravirus.dulcis	Pandoravirales	Pandoravirales	48.11
Emiliania.huxleyi.virus.203	Faustovirus.strain.S17	Asfuvirales	Pandoravirales	38.77
Emiliania.huxleyi.virus.203	Pandoravirus.belohorizontensis	Pandoravirales	Pandoravirales	48.58
Emiliania.huxleyi.virus.203	Invertebrate.iridescent.virus.3	Pandoravirales	Pimascovirales	46.49
Emiliania.huxleyi.virus.203	ERX250271.266.fa.dc	Pandoravirales	Provisional	40.52
Emiliania.huxleyi.virus.203	Pandoravirus.inopinatum	Pandoravirales	Pandoravirales	45.75
Emiliania.huxleyi.virus.203	Pithovirus.LC8	Pandoravirales	Pimascovirales	45.32
Emiliania.huxleyi.virus.203	Pandoravirus.talik	Pandoravirales	Pandoravirales	48.17
Emiliania.huxleyi.virus.203	Kurlavirus.BKC-1	Pandoravirales	Pimascovirales	44.31
Emiliania.huxleyi.virus.203	Powai.lake.megavirus	Imitervirales	Pandoravirales	47.99
Emiliania.huxleyi.virus.203	Ostreococcus.tauri.virus.OtV5	Algavirales	Pandoravirales	51.3
Emiliania.huxleyi.virus.203	Pandoravirus.kuranda	Pandoravirales	Pandoravirales	48.01
Emiliania.huxleyi.virus.203	Penguinpox.virus	Chitovirales	Pandoravirales	36.5
Emiliania.huxleyi.virus.203	Ga0395696.000216	Pandoravirales	Yaravirales	41.35
Emiliania.huxleyi.virus.203	Moumouvirus.australiensis	Imitervirales	Pandoravirales	47.61
Emiliania.huxleyi.virus.203	Lumpy.skin.disease.virus.NI-2490	Chitovirales	Pandoravirales	36.03
Emiliania.huxleyi.virus.203	Dishui.Lake.phycodnavirus.3	Algavirales	Pandoravirales	50.95
Emiliania.huxleyi.virus.203	ERX552277.13.fa.dc	Pandoravirales	Pandoravirales	56.65
Emiliania.huxleyi.virus.203	Furtivovirus	Pandoravirales	Provisional	43.44
Emiliania.huxleyi.virus.203	Invertebrate.iridescent.virus.6	Pandoravirales	Pimascovirales	46.01
Emiliania.huxleyi.virus.203	Ectromelia.virus	Chitovirales	Pandoravirales	36.22
Emiliania.huxleyi.virus.203	Harvfovirus.HAV1	Imitervirales	Pandoravirales	48.36
Emiliania.huxleyi.virus.203	gamad.contig.17	Pandoravirales	Yaravirales	41.74
Emiliania.huxleyi.virus.203	Lymphocystis.disease.virus.1	Pandoravirales	Pimascovirales	46.78
Emiliania.huxleyi.virus.203	Yara.contig.14	Pandoravirales	Yaravirales	39.01
Emiliania.huxleyi.virus.203	Rabbit.fibroma.virus	Chitovirales	Pandoravirales	36.1
Emiliania.huxleyi.virus.203	NCV27	Pandoravirales	Pandoravirales	47.93
Emiliania.huxleyi.virus.203	Ga0498922.0001740	Pandoravirales	Yaravirales	38.67
Emiliania.huxleyi.virus.203	Tupanvirus.soda.lake	Imitervirales	Pandoravirales	48.42
Emiliania.huxleyi.virus.203	Pates@JAHIZF010000067	Pandoravirales	Yaravirales	40.17
Emiliania.huxleyi.virus.203	Pandoravirus.aubagnensis	Pandoravirales	Pandoravirales	47.42
Emiliania.huxleyi.virus.203	Pacmanvirus.A23	Asfuvirales	Pandoravirales	41.11
Emiliania.huxleyi.virus.203	Red.sea.bream.iridovirus	Pandoravirales	Pimascovirales	44.03
Emiliania.huxleyi.virus.203	ERX555967.47.fa.dc	Pandoravirales	Pandoravirales	44.58
Emiliania.huxleyi.virus.203	Sea.otter.poxvirus	Chitovirales	Pandoravirales	35.52
Emiliania.huxleyi.virus.203	Lymphocystis.disease.virus.3.isolate.SA9	Pandoravirales	Pimascovirales	46.29
Emiliania.huxleyi.virus.203	Ga0456371.00004425	Pandoravirales	Yaravirales	41.12
Emiliania.huxleyi.virus.203	Singapore.grouper.iridovirus	Pandoravirales	Pimascovirales	43.19
Emiliania.huxleyi.virus.203	Dishui.Lake.phycodnavirus.4	Algavirales	Pandoravirales	50.6
Emiliania.huxleyi.virus.203	Yara@MT293574	Pandoravirales	Yaravirales	32
Emiliania.huxleyi.virus.203	Marseillevirus.cajuinensis	Pandoravirales	Pimascovirales	44.49
Emiliania.huxleyi.virus.203	Yellowstone.lake.phycodnavirus.1	Algavirales	Pandoravirales	51.69
Emiliania.huxleyi.virus.203	Phaeocystis.globosa.virus.12T	Imitervirales	Pandoravirales	49.56
Emiliania.huxleyi.virus.203	Common.midwife.toad.ranavirus	Pandoravirales	Pimascovirales	41.9
Emiliania.huxleyi.virus.203	Flamingopox.virus.FGPVKD09	Chitovirales	Pandoravirales	36.37
Emiliania.huxleyi.virus.203	Moumouvirus.goulette	Imitervirales	Pandoravirales	48.45
Emiliania.huxleyi.virus.203	Verruc@NZEQ01000048	Pandoravirales	Yaravirales	40.78
Emiliania.huxleyi.virus.203	Yellowstone.lake.phycodnavirus.2	Algavirales	Pandoravirales	51.11
Emiliania.huxleyi.virus.203	Tornadovirus.D1	Asfuvirales	Pandoravirales	40.06
Emiliania.huxleyi.virus.203	Heliothis.virescens.ascovirus.3f	Pandoravirales	Pimascovirales	42.42
Emiliania.huxleyi.virus.203	Ga0316202.10000687	Pandoravirales	Yaravirales	41.07
Emiliania.huxleyi.virus.203	Diadromus.pulchellus.ascovirus.4a	Pandoravirales	Pimascovirales	44.59
Emiliania.huxleyi.virus.203	ERX552299.29.fa.dc	Pandoravirales	Pandoravirales	47.7
Emiliania.huxleyi.virus.203	European.chub.iridovirus	Pandoravirales	Pimascovirales	44.57
Emiliania.huxleyi.virus.203	Yara.contig.13	Pandoravirales	Yaravirales	39.91
Emiliania.huxleyi.virus.203	Emiliania.huxleyi.virus.156	Pandoravirales	Pandoravirales	95.72
Emiliania.huxleyi.virus.203	Raccoonpox.virus	Chitovirales	Pandoravirales	35.99
Emiliania.huxleyi.virus.203	Aureococcus.anophagefferens.virus.QBARTUTK	Imitervirales	Pandoravirales	50.52
Emiliania.huxleyi.virus.203	Turkeypox.virus	Chitovirales	Pandoravirales	36.19
Emiliania.huxleyi.virus.203	Ga0364482.11457	Pandoravirales	Yaravirales	43.07
Emiliania.huxleyi.virus.203	Emiliania.huxleyi.virus.201	Pandoravirales	Pandoravirales	99.95
Emiliania.huxleyi.virus.203	Orthopoxvirus.akhmetapox	Chitovirales	Pandoravirales	35.94
Emiliania.huxleyi.virus.203	Banggai.cardinalfish.iridovirus	Pandoravirales	Pimascovirales	43.62
Emiliania.huxleyi.virus.203	2-643267.cc.b85	Pandoravirales	Yaravirales	41.92
Emiliania.huxleyi.virus.203	Infectious.spleen.and.kidney.necrosis.virus	Pandoravirales	Pimascovirales	43.67
Emiliania.huxleyi.virus.203	Scale.drop.disease.virus	Pandoravirales	Pimascovirales	45.32
Emiliania.huxleyi.virus.203	Acanthamoeba.polyphaga.moumouvirus	Imitervirales	Pandoravirales	47.77
Emiliania.huxleyi.virus.203	Dishui.lake.phycodnavirus.1	Algavirales	Pandoravirales	50.38
Emiliania.huxleyi.virus.203	Samba.virus	Imitervirales	Pandoravirales	48.73
Emiliania.huxleyi.virus.203	Andrias.davidianus.ranavirus	Pandoravirales	Pimascovirales	43.84
Emiliania.huxleyi.virus.203	Ga0073900.10000256	Pandoravirales	Yaravirales	35.02
Emiliania.huxleyi.virus.203	S-ERX555915-91	Pandoravirales	Pandoravirales	95.28
Emiliania.huxleyi.virus.203	Kaumoebavirus	Asfuvirales	Pandoravirales	40.59
Emiliania.huxleyi.virus.203	Viennavirus	Pandoravirales	Pimascovirales	44.15
Emiliania.huxleyi.virus.203	Pteropox.virus	Chitovirales	Pandoravirales	35.48
Emiliania.huxleyi.virus.203	Borely.moumouvirus	Imitervirales	Pandoravirales	47.93
Emiliania.huxleyi.virus.203	Lumpfish.ranavirus	Pandoravirales	Pimascovirales	43.89
Emiliania.huxleyi.virus.203	Bohle.iridovirus	Pandoravirales	Pimascovirales	43.73
Emiliania.huxleyi.virus.203	SRX802073.108.fa.dc	Pandoravirales	Pandoravirales	49.82
Emiliania.huxleyi.virus.203	Pompano.iridovirus	Pandoravirales	Pimascovirales	44.03
Emiliania.huxleyi.virus.203	Cedratvirus.borely	Pandoravirales	Pimascovirales	46.3
Emiliania.huxleyi.virus.203	Pithovirus.sibericum	Pandoravirales	Pimascovirales	46.05
Emiliania.huxleyi.virus.203	Megavirus.courdo11	Imitervirales	Pandoravirales	48.62
Emiliania.huxleyi.virus.203	Moumouvirus.lavasanguinem	Imitervirales	Pandoravirales	48.13
Emiliania.huxleyi.virus.203	2-643264.cc.b17	Pandoravirales	Yaravirales	41.7
Emiliania.huxleyi.virus.203	Ostreococcus.tauri.virus.RT-2011	Algavirales	Pandoravirales	51.73
Emiliania.huxleyi.virus.203	Faustovirus.strain.D5b	Asfuvirales	Pandoravirales	38.78
Emiliania.huxleyi.virus.203	Megavirus.chiliensis	Imitervirales	Pandoravirales	47.88
Emiliania.huxleyi.virus.203	Frog.virus.3	Pandoravirales	Pimascovirales	43.9
Emiliania.huxleyi.virus.203	Pigeonpox.virus	Chitovirales	Pandoravirales	36.43
Emiliania.huxleyi.virus.203	Cedratvirus.Zaza.IHUMI	Pandoravirales	Pimascovirales	46.3
Emiliania.huxleyi.virus.203	Ga0099972.12533457	Pandoravirales	Yaravirales	38.08
Emiliania.huxleyi.virus.203	Ga0494542.000028	Pandoravirales	Yaravirales	41.7
Emiliania.huxleyi.virus.203	Pike-perch.iridovirus	Pandoravirales	Pimascovirales	43.89
Emiliania.huxleyi.virus.203	gamad.contig.24	Pandoravirales	Yaravirales	41.49
Emiliania.huxleyi.virus.203	Dasineura.jujubifolia.toursvirus.2a	Pandoravirales	Pimascovirales	43.72
Emiliania.huxleyi.virus.203	Micromonas.sp..RCC1109.virus.MpV1	Algavirales	Pandoravirales	51.72
Emiliania.huxleyi.virus.203	Invertebrate.iridescent.virus.30	Pandoravirales	Pimascovirales	46.65
Emiliania.huxleyi.virus.203	Micromonas.pusilla.virus.12T	Algavirales	Pandoravirales	51.46
Emiliania.huxleyi.virus.203	ERX552288.49.fa.dc	Pandoravirales	Pandoravirales	44.53
Emiliania.huxleyi.virus.203	Yellowstone.lake.phycodnavirus.3	Algavirales	Pandoravirales	50.5
Emiliania.huxleyi.virus.203	Ostreococcus.lucimarinus.virus.OlV5	Algavirales	Pandoravirales	50.98
Emiliania.huxleyi.virus.203	Faustovirus.sigan	Asfuvirales	Pandoravirales	38.81
Emiliania.huxleyi.virus.203	Melbournevirus	Pandoravirales	Pimascovirales	43.81
Emiliania.huxleyi.virus.203	2-643175.cc.b174	Pandoravirales	Yaravirales	38.45
Emiliania.huxleyi.virus.203	Pseudocowpox.virus	Chitovirales	Pandoravirales	35.86
Emiliania.huxleyi.virus.203	Acanthamoeba.polyphaga.mimivirus	Imitervirales	Pandoravirales	48.45
Emiliania.huxleyi.virus.203	Ga0082021.1011136	Pandoravirales	Yaravirales	40.79
Emiliania.huxleyi.virus.203	Ga0498833.000002	Pandoravirales	Yaravirales	38.73
Emiliania.huxleyi.virus.203	African.swine.fever.virus.strain.BA71V	Asfuvirales	Pandoravirales	41.02
Pandoravirus.neocaledonia	Pelophylax.esculentus.virus	Pandoravirales	Pimascovirales	40.82
Pandoravirus.neocaledonia	Mandarin.fish.ranavirus	Pandoravirales	Pimascovirales	42.21
Pandoravirus.neocaledonia	Ostreococcus.tauri.virus.2	Algavirales	Pandoravirales	48.88
Pandoravirus.neocaledonia	Cedratvirus.A11	Pandoravirales	Pimascovirales	40.42
Pandoravirus.neocaledonia	Ostreococcus.lucimarinus.virus.OlV1	Algavirales	Pandoravirales	48.85
Pandoravirus.neocaledonia	Ple2@KY346835	Pandoravirales	Yaravirales	41.79
Pandoravirus.neocaledonia	Swinepox.virus	Chitovirales	Pandoravirales	36.35
Pandoravirus.neocaledonia	Ostreococcus.mediterraneus.virus.1	Algavirales	Pandoravirales	48.7
Pandoravirus.neocaledonia	Ga0316204.10002591	Pandoravirales	Yaravirales	39.47
Pandoravirus.neocaledonia	Ga0099972.12006777	Pandoravirales	Yaravirales	39.34
Pandoravirus.neocaledonia	Ga0364480.11582	Pandoravirales	Yaravirales	35.21
Pandoravirus.neocaledonia	2-643251.cc.b109	Pandoravirales	Yaravirales	43.2
Pandoravirus.neocaledonia	Ga0364575.11239	Pandoravirales	Yaravirales	39.92
Pandoravirus.neocaledonia	Ga0209603.1000616	Pandoravirales	Yaravirales	45.63
Pandoravirus.neocaledonia	Mollivirus.Mo1-1	Pandoravirales	Pandoravirales	44.3
Pandoravirus.neocaledonia	Emiliania.huxleyi.virus.164	Pandoravirales	Pandoravirales	47.83
Pandoravirus.neocaledonia	Mollivirus.shaoxing	Pandoravirales	Pandoravirales	44.05
Pandoravirus.neocaledonia	Chrysochromulina.parva.virus.BQ2	Imitervirales	Pandoravirales	0
Pandoravirus.neocaledonia	Salmon.gill.poxvirus	Chitovirales	Pandoravirales	35.47
Pandoravirus.neocaledonia	Bathycoccus.sp..RCC1105.virus.BpV1	Algavirales	Pandoravirales	49.4
Pandoravirus.neocaledonia	Mimivirus.kasaii	Imitervirales	Pandoravirales	43.77
Pandoravirus.neocaledonia	Ga0395773.0000340	Pandoravirales	Yaravirales	34.51
Pandoravirus.neocaledonia	Cafeteria.roenbergensis.virus.BV-PW1	Imitervirales	Pandoravirales	46.03
Pandoravirus.neocaledonia	Trichoplusia.ni.ascovirus.2c	Pandoravirales	Pimascovirales	40.11
Pandoravirus.neocaledonia	Ranavirus.maximus	Pandoravirales	Pimascovirales	40.99
Pandoravirus.neocaledonia	Orthopoxvirus.Abatino	Chitovirales	Pandoravirales	36.12
Pandoravirus.neocaledonia	Faustovirus.strain.E12	Asfuvirales	Pandoravirales	37.32
Pandoravirus.neocaledonia	Haptolina.ericina.virus.RF02	Imitervirales	Pandoravirales	43.45
Pandoravirus.neocaledonia	Wiseana.iridescent.virus	Pandoravirales	Pimascovirales	42.18
Pandoravirus.neocaledonia	Ga0206648.1000510	Pandoravirales	Yaravirales	38.08
Pandoravirus.neocaledonia	Ostreococcus.lucimarinus.virus.2	Algavirales	Pandoravirales	48.88
Pandoravirus.neocaledonia	Cod.iridovirus	Pandoravirales	Pimascovirales	40.96
Pandoravirus.neocaledonia	Pandoravirus.pampulha.8.5	Pandoravirales	Pandoravirales	78.89
Pandoravirus.neocaledonia	Ga0206646.1000143	Pandoravirales	Yaravirales	31.83
Pandoravirus.neocaledonia	Adoxophyes.honmai.enomopoxvirus.L	Chitovirales	Pandoravirales	32.38
Pandoravirus.neocaledonia	Squirrel.poxvirus	Chitovirales	Pandoravirales	35.5
Pandoravirus.neocaledonia	Camelpox.virus	Chitovirales	Pandoravirales	36.21
Pandoravirus.neocaledonia	M-3300018080-19	Pandoravirales	Pandoravirales	46.21
Pandoravirus.neocaledonia	Acanthamoeba.castellanii.mamavirus	Imitervirales	Pandoravirales	44.92
Pandoravirus.neocaledonia	Usurpativirus.massiliensis	Pandoravirales	Provisional	43.43
Pandoravirus.neocaledonia	Ambystoma.tigrinum.virus	Pandoravirales	Pimascovirales	40.84
Pandoravirus.neocaledonia	Abalone.asfa-like.virus.MIE2018	Asfuvirales	Pandoravirales	36.49
Pandoravirus.neocaledonia	Large.yellow.croaker.iridovirus.isolate.Zhoushan	Pandoravirales	Pimascovirales	42.74
Pandoravirus.neocaledonia	Golden.Marseillevirus	Pandoravirales	Pimascovirales	35.05
Pandoravirus.neocaledonia	Spotted.knifejaw.iridovirus	Pandoravirales	Pimascovirales	42.72
Pandoravirus.neocaledonia	Megavirus.vitis	Imitervirales	Pandoravirales	44.07
Pandoravirus.neocaledonia	gamad.contig.1	Pandoravirales	Yaravirales	44.23
Pandoravirus.neocaledonia	Dishui.Lake.phycodnavirus.2	Algavirales	Pandoravirales	49.06
Pandoravirus.neocaledonia	Yaba-like.disease.virus	Chitovirales	Pandoravirales	36.55
Pandoravirus.neocaledonia	Ga0172380.10001380	Pandoravirales	Yaravirales	39.43
Pandoravirus.neocaledonia	Mollivirus.kamchatka	Pandoravirales	Pandoravirales	44.06
Pandoravirus.neocaledonia	Ga0299906.10000416	Pandoravirales	Yaravirales	41.78
Pandoravirus.neocaledonia	Heliothis.virescens.ascovirus.3h	Pandoravirales	Pimascovirales	41.08
Pandoravirus.neocaledonia	Clandestinovirus	Pandoravirales	Provisional	41.36
Pandoravirus.neocaledonia	Florenciella.virus.SA2	Imitervirales	Pandoravirales	44.91
Pandoravirus.neocaledonia	Volepox.virus	Chitovirales	Pandoravirales	36.33
Pandoravirus.neocaledonia	Pandoravirus.celtis	Pandoravirales	Pandoravirales	79.24
Pandoravirus.neocaledonia	Acanthamoeba.polyphaga.mimivirus.strain.Kroon	Imitervirales	Pandoravirales	44.79
Pandoravirus.neocaledonia	Yoka.poxvirus	Chitovirales	Pandoravirales	36.53
Pandoravirus.neocaledonia	S-1091232-186	Pandoravirales	Pandoravirales	41.69
Pandoravirus.neocaledonia	Ga0395805.0001540	Pandoravirales	Yaravirales	41
Pandoravirus.neocaledonia	Kaumoebavirus.strain.KLCC10	Asfuvirales	Pandoravirales	36.2
Pandoravirus.neocaledonia	Eastern.grey.kangaroopox.virus	Chitovirales	Pandoravirales	35.32
Pandoravirus.neocaledonia	Cotonvirus.japonicus	Imitervirales	Pandoravirales	42.74
Pandoravirus.neocaledonia	Monkeypox.virus	Chitovirales	Pandoravirales	35.92
Pandoravirus.neocaledonia	Invertebrate.iridovirus.25	Pandoravirales	Pimascovirales	41.93
Pandoravirus.neocaledonia	Ga0500728.00048748	Pandoravirales	Yaravirales	34.3
Pandoravirus.neocaledonia	Pandoravirus.quercus	Pandoravirales	Pandoravirales	79.6
Pandoravirus.neocaledonia	Mythimna.separata.entomopoxvirus.L	Chitovirales	Pandoravirales	32.81
Pandoravirus.neocaledonia	Ga0114338.1000305	Pandoravirales	Yaravirales	37.4
Pandoravirus.neocaledonia	Cedratvirus.plubellavi	Pandoravirales	Pimascovirales	40.47
Pandoravirus.neocaledonia	Tupanvirus.deep.ocean	Imitervirales	Pandoravirales	43.51
Pandoravirus.neocaledonia	Turbot.reddish.body.iridovirus	Pandoravirales	Pimascovirales	42.67
Pandoravirus.neocaledonia	Sheeppox.virus	Chitovirales	Pandoravirales	36.51
Pandoravirus.neocaledonia	Canarypox.virus	Chitovirales	Pandoravirales	36.58
Pandoravirus.neocaledonia	Pandoravirus.mammoth	Pandoravirales	Pandoravirales	89.35
Pandoravirus.neocaledonia	2-643263.cc.b100	Pandoravirales	Yaravirales	46.65
Pandoravirus.neocaledonia	Noumeavirus	Pandoravirales	Pimascovirales	39.01
Pandoravirus.neocaledonia	Ostreococcus.tauri.virus.1	Algavirales	Pandoravirales	49.52
Pandoravirus.neocaledonia	European.sheatfish.virus	Pandoravirales	Pimascovirales	40.61
Pandoravirus.neocaledonia	Molluscum.contagiosum.virus.subtype.1	Chitovirales	Pandoravirales	35.12
Pandoravirus.neocaledonia	Pandoravirus.macleodensis	Pandoravirales	Pandoravirales	89.41
Pandoravirus.neocaledonia	Fowlpox.virus	Chitovirales	Pandoravirales	36.3
Pandoravirus.neocaledonia	Pandoravirus.japonicus	Pandoravirales	Pandoravirales	79.44
Pandoravirus.neocaledonia	Brazilian.marseillevirus	Pandoravirales	Pimascovirales	37.75
Pandoravirus.neocaledonia	Shrimp.hemocyte.iridescent.virus	Pandoravirales	Pimascovirales	42.08
Pandoravirus.neocaledonia	Ga0209337.1000251	Pandoravirales	Yaravirales	40.19
Pandoravirus.neocaledonia	SRX802202.129.fa.dc	Pandoravirales	Pandoravirales	38.71
Pandoravirus.neocaledonia	Feldmannia.irregularis.virus	Pandoravirales	Pandoravirales	43.95
Pandoravirus.neocaledonia	Ga0456371.00003851	Pandoravirales	Yaravirales	39.81
Pandoravirus.neocaledonia	Spodoptera.frugiperda.ascovirus.1a	Pandoravirales	Pimascovirales	38.92
Pandoravirus.neocaledonia	Faustovirus.strain.M6	Asfuvirales	Pandoravirales	35.96
Pandoravirus.neocaledonia	Faustovirus.strain.D6	Asfuvirales	Pandoravirales	36.21
Pandoravirus.neocaledonia	Acanthamoeba.castellanii.medusavirus.strain.stheno	Pandoravirales	Provisional	40.86
Pandoravirus.neocaledonia	Western.grey.kangaroopox.virus	Chitovirales	Pandoravirales	35.44
Pandoravirus.neocaledonia	Myxoma.virus	Chitovirales	Pandoravirales	36.62
Pandoravirus.neocaledonia	Naiavirus	Pandoravirales	Pimascovirales	40.79
Pandoravirus.neocaledonia	Hokovirus.HKV1	Imitervirales	Pandoravirales	42.98
Pandoravirus.neocaledonia	Armadillidium.vulgare.iridescent.virus	Pandoravirales	Pimascovirales	42.88
Pandoravirus.neocaledonia	Goatpox.virus.Pellor	Chitovirales	Pandoravirales	36.61
Pandoravirus.neocaledonia	Murmansk.poxvirus	Chitovirales	Pandoravirales	36.44
Pandoravirus.neocaledonia	Acanthamoeba.castellanii.medusavirus	Pandoravirales	Provisional	41.55
Pandoravirus.neocaledonia	Parapoxvirus.red.deer.HL953	Chitovirales	Pandoravirales	34.92
Pandoravirus.neocaledonia	Ostreococcus.lucimarinus.virus.7	Algavirales	Pandoravirales	48.74
Pandoravirus.neocaledonia	Marseillevirus.marseillevirus.strain.T19	Pandoravirales	Pimascovirales	38.27
Pandoravirus.neocaledonia	Deerpox.virus.W-848-83	Chitovirales	Pandoravirales	36.62
Pandoravirus.neocaledonia	Emiliania.huxleyi.virus.202	Pandoravirales	Pandoravirales	48
Pandoravirus.neocaledonia	Eptesipox.virus	Chitovirales	Pandoravirales	36.67
Pandoravirus.neocaledonia	Medusavirus.euryale	Pandoravirales	Provisional	43.79
Pandoravirus.neocaledonia	Skunkpox.virus	Chitovirales	Pandoravirales	36.43
Pandoravirus.neocaledonia	Melanoplus.sanguinipes.entomopoxvirus	Chitovirales	Pandoravirales	33.8
Pandoravirus.neocaledonia	Bathycoccus.sp..RCC716.virus.3	Algavirales	Pandoravirales	49.39
Pandoravirus.neocaledonia	Emiliania.huxleyi.virus.18	Pandoravirales	Pandoravirales	48.09
Pandoravirus.neocaledonia	Nile.crocodilepox.virus	Chitovirales	Pandoravirales	35.17
Pandoravirus.neocaledonia	M-3300017989-29	Pandoravirales	Pandoravirales	44.34
Pandoravirus.neocaledonia	Ga0456365.0001534	Pandoravirales	Yaravirales	39.92
Pandoravirus.neocaledonia	ERX682739.15.fa.dc	Pandoravirales	Provisional	43.23
Pandoravirus.neocaledonia	Mimivirus.reunion	Imitervirales	Pandoravirales	44.44
Pandoravirus.neocaledonia	gamad.contig.2	Pandoravirales	Yaravirales	42.03
Pandoravirus.neocaledonia	Faustovirus.higan	Asfuvirales	Pandoravirales	36
Pandoravirus.neocaledonia	Paramecium.bursaria.Chlorella.virus.1	Algavirales	Pandoravirales	45.54
Pandoravirus.neocaledonia	Mimivirus.shirakomae	Imitervirales	Pandoravirales	43.77
Pandoravirus.neocaledonia	Heliothis.virescens.ascovirus.3e	Pandoravirales	Pimascovirales	41.19
Pandoravirus.neocaledonia	Jyvaskylavirus	Pandoravirales	Pimascovirales	38.08
Pandoravirus.neocaledonia	Satyrvirus.SAV1	Imitervirales	Pandoravirales	45.02
Pandoravirus.neocaledonia	Pacmanvirus.S19	Asfuvirales	Pandoravirales	37.2
Pandoravirus.neocaledonia	Orf.virus	Chitovirales	Pandoravirales	34.91
Pandoravirus.neocaledonia	Feldmannia.species.virus.FsV-158	Pandoravirales	Pandoravirales	45.54
Pandoravirus.neocaledonia	ERX552244.11.fa.dc	Pandoravirales	Pandoravirales	46.72
Pandoravirus.neocaledonia	Cannes.8.virus	Pandoravirales	Pimascovirales	38.2
Pandoravirus.neocaledonia	Giant.sea.perch.iridovirus.K1	Pandoravirales	Pimascovirales	42.72
Pandoravirus.neocaledonia	Bovine.papular.stomatitis.virus	Chitovirales	Pandoravirales	34.7
Pandoravirus.neocaledonia	Heterosigma.akashiwo.virus.01	Algavirales	Pandoravirales	46.54
Pandoravirus.neocaledonia	Tetraselmis.virus.1	Imitervirales	Pandoravirales	45.62
Pandoravirus.neocaledonia	Ectocarpus.siliculosus.virus.1	Pandoravirales	Pandoravirales	45.97
Pandoravirus.neocaledonia	Ga0182215.1000012	Pandoravirales	Yaravirales	37.59
Pandoravirus.neocaledonia	Only.Syngen.Nebraska.virus.5	Algavirales	Pandoravirales	45.25
Pandoravirus.neocaledonia	Cherax.quadricarinatus.iridovirus	Pandoravirales	Pimascovirales	41.73
Pandoravirus.neocaledonia	Cowpox.virus	Chitovirales	Pandoravirales	36.23
Pandoravirus.neocaledonia	Ga0211564.10000112	Pandoravirales	Yaravirales	41.12
Pandoravirus.neocaledonia	Tunisvirus.fontaine2	Pandoravirales	Pimascovirales	38
Pandoravirus.neocaledonia	Ple1b@KY203336	Pandoravirales	Yaravirales	47.22
Pandoravirus.neocaledonia	Trichoplusia.ni.ascovirus.6b	Pandoravirales	Pimascovirales	40.1
Pandoravirus.neocaledonia	Largemouth.bass.virus	Pandoravirales	Pimascovirales	42.12
Pandoravirus.neocaledonia	Faustovirus.strain.E24	Asfuvirales	Pandoravirales	37.32
Pandoravirus.neocaledonia	Faustovirus.mariensis	Asfuvirales	Pandoravirales	37.32
Pandoravirus.neocaledonia	Faustovirus.strain.D3	Asfuvirales	Pandoravirales	36.21
Pandoravirus.neocaledonia	Brazilian.cedratvirus.IHUMI	Pandoravirales	Pimascovirales	40.55
Pandoravirus.neocaledonia	Pandoravirus.salinus	Pandoravirales	Pandoravirales	79.86
Pandoravirus.neocaledonia	Grouper.iridovirus	Pandoravirales	Pimascovirales	42.81
Pandoravirus.neocaledonia	Klosneuvirus.KNV1	Imitervirales	Pandoravirales	46.23
Pandoravirus.neocaledonia	Bodo.saltans.virus	Imitervirales	Pandoravirales	43.66
Pandoravirus.neocaledonia	Seal.parapoxvirus	Chitovirales	Pandoravirales	34.3
Pandoravirus.neocaledonia	Paramecium.bursaria.Chlorella.virus.FR483	Algavirales	Pandoravirales	45.64
Pandoravirus.neocaledonia	Short-finned.eel.virus	Pandoravirales	Pimascovirales	40.72
Pandoravirus.neocaledonia	Choristoneura.rosaceana.entomopoxvirus.L	Chitovirales	Pandoravirales	32.79
Pandoravirus.neocaledonia	Emiliania.huxleyi.virus.M1	Pandoravirales	Pandoravirales	47.11
Pandoravirus.neocaledonia	Lymphocystis.disease.virus.2.LCDV-JP.Oita.2018	Pandoravirales	Pimascovirales	44.32
Pandoravirus.neocaledonia	Faustovirus.strain.E9	Asfuvirales	Pandoravirales	37.03
Pandoravirus.neocaledonia	Ga0208966.1000066	Pandoravirales	Yaravirales	44.05
Pandoravirus.neocaledonia	Ga0105092.10000132	Pandoravirales	Yaravirales	40.81
Pandoravirus.neocaledonia	Phaeocystis.globosa.virus.PgV-16T	Imitervirales	Pandoravirales	43.91
Pandoravirus.neocaledonia	Cedratvirus.lausannensis	Pandoravirales	Pimascovirales	40.47
Pandoravirus.neocaledonia	Faustovirus.strain.LCD7	Asfuvirales	Pandoravirales	36
Pandoravirus.neocaledonia	Ga0182030.10004970	Pandoravirales	Yaravirales	38.3
Pandoravirus.neocaledonia	Megavirus.baoshan	Imitervirales	Pandoravirales	42.82
Pandoravirus.neocaledonia	Anopheles.minimus.iridovirus	Pandoravirales	Pimascovirales	40.81
Pandoravirus.neocaledonia	Megavirus.lba	Imitervirales	Pandoravirales	44.18
Pandoravirus.neocaledonia	Ga0364574.11311	Pandoravirales	Yaravirales	35.08
Pandoravirus.neocaledonia	Ga0181424.10000048	Pandoravirales	Yaravirales	40
Pandoravirus.neocaledonia	Ga0494229.04493	Pandoravirales	Yaravirales	45.15
Pandoravirus.neocaledonia	Emiliania.huxleyi.virus.207	Pandoravirales	Pandoravirales	48.07
Pandoravirus.neocaledonia	Pandoravirus.massiliensis	Pandoravirales	Pandoravirales	86.79
Pandoravirus.neocaledonia	Faustovirus.strain.VV10	Asfuvirales	Pandoravirales	33.64
Pandoravirus.neocaledonia	2-643264.cc.b29	Pandoravirales	Yaravirales	40.32
Pandoravirus.neocaledonia	Faustovirus.strain.VV57	Asfuvirales	Pandoravirales	36
Pandoravirus.neocaledonia	Faustovirus.strain.D5a	Asfuvirales	Pandoravirales	37.32
Pandoravirus.neocaledonia	Vaccinia.virus	Chitovirales	Pandoravirales	36.17
Pandoravirus.neocaledonia	Faustovirus.ST1	Asfuvirales	Pandoravirales	36.22
Pandoravirus.neocaledonia	Emiliania.huxleyi.virus.145	Pandoravirales	Pandoravirales	48.29
Pandoravirus.neocaledonia	Taterapox.virus	Chitovirales	Pandoravirales	36.31
Pandoravirus.neocaledonia	Mimivirus.Bombay	Imitervirales	Pandoravirales	43.77
Pandoravirus.neocaledonia	Ga0315315.10000403	Pandoravirales	Yaravirales	42
Pandoravirus.neocaledonia	S-3300013131-216	Pandoravirales	Pandoravirales	39.66
Pandoravirus.neocaledonia	Flavob@PALO01000034	Pandoravirales	Yaravirales	41.28
Pandoravirus.neocaledonia	Lymphocystis.disease.virus.Sa	Pandoravirales	Pimascovirales	44.71
Pandoravirus.neocaledonia	Ga0364479.12703	Pandoravirales	Yaravirales	43.39
Pandoravirus.neocaledonia	Emiliania.huxleyi.virus.99B1	Pandoravirales	Pandoravirales	47.11
Pandoravirus.neocaledonia	ERX552302.38.fa.dc	Pandoravirales	Pandoravirales	43.12
Pandoravirus.neocaledonia	Saudi.moumouvirus	Imitervirales	Pandoravirales	43.69
Pandoravirus.neocaledonia	2-643251.cc.b150	Pandoravirales	Yaravirales	42.34
Pandoravirus.neocaledonia	Fadolivirus.FV1VV64	Imitervirales	Pandoravirales	45.6
Pandoravirus.neocaledonia	Heliothis.virescens.ascovirus.3i	Pandoravirales	Pimascovirales	41.24
Pandoravirus.neocaledonia	Ga0211699.10000211	Pandoravirales	Yaravirales	39.77
Pandoravirus.neocaledonia	Largemouth.bass.ulcerative.syndrome.virus	Pandoravirales	Pimascovirales	42.67
Pandoravirus.neocaledonia	Mollivirus.sibericum	Pandoravirales	Pandoravirales	44.02
Pandoravirus.neocaledonia	S-1016713-165	Pandoravirales	Pandoravirales	47.67
Pandoravirus.neocaledonia	Acanthocystis.turfacea.Chlorella.virus.1	Algavirales	Pandoravirales	46.12
Pandoravirus.neocaledonia	Bathycoccus.sp..RCC1105.virus.BpV2	Algavirales	Pandoravirales	49.28
Pandoravirus.neocaledonia	Invertebrate.iridovirus.22	Pandoravirales	Pimascovirales	42.53
Pandoravirus.neocaledonia	Cedratvirus.kamchatka	Pandoravirales	Pimascovirales	41.55
Pandoravirus.neocaledonia	Orpheovirus.IHUMI-LCC2	Pandoravirales	Pimascovirales	38.98
Pandoravirus.neocaledonia	Moumouvirus.maliensis	Imitervirales	Pandoravirales	44.78
Pandoravirus.neocaledonia	Paramecium.bursaria.Chlorella.virus.NY2A	Algavirales	Pandoravirales	44.58
Pandoravirus.neocaledonia	Marseillevirus.Shanghai	Pandoravirales	Pimascovirales	38.2
Pandoravirus.neocaledonia	Chrysochromulina.ericina.virus.CeV-01B	Imitervirales	Pandoravirales	46.26
Pandoravirus.neocaledonia	Betaentomopoxvirus.amoorei	Chitovirales	Pandoravirales	32.42
Pandoravirus.neocaledonia	Catovirus.naegleriensis	Imitervirales	Pandoravirales	44.61
Pandoravirus.neocaledonia	Faustovirus.strain.VV63	Asfuvirales	Pandoravirales	36
Pandoravirus.neocaledonia	Ushikuvirus	Pandoravirales	Provisional	43.91
Pandoravirus.neocaledonia	Yaba.monkey.tumor.virus	Chitovirales	Pandoravirales	36.79
Pandoravirus.neocaledonia	Lymphocystis.disease.virus.isolate.China	Pandoravirales	Pimascovirales	44.2
Pandoravirus.neocaledonia	Aureococcus.anophagefferens.virus.Btv-01	Imitervirales	Pandoravirales	47.11
Pandoravirus.neocaledonia	Marseillevirus.futianmevirus	Pandoravirales	Pimascovirales	38.35
Pandoravirus.neocaledonia	Port-miou.virus	Pandoravirales	Pimascovirales	38.04
Pandoravirus.neocaledonia	Emiliania.huxleyi.virus.86	Pandoravirales	Pandoravirales	47.11
Pandoravirus.neocaledonia	Tokyovirus.A1	Pandoravirales	Pimascovirales	37.99
Pandoravirus.neocaledonia	Phaglo.G	Pandoravirales	Yaravirales	46.64
Pandoravirus.neocaledonia	Pandoravirus.pampulha.Biwa	Pandoravirales	Pandoravirales	78.68
Pandoravirus.neocaledonia	Pandoravirus.braziliensis	Pandoravirales	Pandoravirales	89.09
Pandoravirus.neocaledonia	Yasminevirus.GU-2018	Imitervirales	Pandoravirales	42.74
Pandoravirus.neocaledonia	Lymphocystis.disease.virus.4.isolate.LCDV-WC	Pandoravirales	Pimascovirales	44.62
Pandoravirus.neocaledonia	Ga0494180.0000023	Pandoravirales	Yaravirales	42.4
Pandoravirus.neocaledonia	Ga0307472.100000045	Pandoravirales	Yaravirales	38.13
Pandoravirus.neocaledonia	Cotia.virus.SPAn232	Chitovirales	Pandoravirales	36.9
Pandoravirus.neocaledonia	NCV18	Pandoravirales	Pandoravirales	47.43
Pandoravirus.neocaledonia	Faustovirus.strain.E23	Asfuvirales	Pandoravirales	37.32
Pandoravirus.neocaledonia	Punuivirus.latens.CC-2937	Imitervirales	Pandoravirales	46.45
Pandoravirus.neocaledonia	Pithovirus.mammoth	Pandoravirales	Pimascovirales	41.37
Pandoravirus.neocaledonia	Emiliania.huxleyi.virus.88	Pandoravirales	Pandoravirales	47.11
Pandoravirus.neocaledonia	Hydrivirus	Pandoravirales	Pimascovirales	39.15
Pandoravirus.neocaledonia	gamad.contig.21	Pandoravirales	Yaravirales	41.6
Pandoravirus.neocaledonia	Marseillevirus.pantanense	Pandoravirales	Pimascovirales	38.43
Pandoravirus.neocaledonia	2-643253.cc.b193	Pandoravirales	Yaravirales	41.95
Pandoravirus.neocaledonia	Prymnesium.kappa.virus.RF02	Imitervirales	Pandoravirales	44.38
Pandoravirus.neocaledonia	Heliothis.virescens.ascovirus.3g	Pandoravirales	Pimascovirales	41.19
Pandoravirus.neocaledonia	Catovirus.CTV1	Imitervirales	Pandoravirales	42.66
Pandoravirus.neocaledonia	Paramecium.bursaria.Chlorella.virus.AR158	Algavirales	Pandoravirales	45.78
Pandoravirus.neocaledonia	2-643187.cc.b65	Pandoravirales	Yaravirales	40.9
Pandoravirus.neocaledonia	Epizootic.haematopoietic.necrosis.virus	Pandoravirales	Pimascovirales	40.63
Pandoravirus.neocaledonia	Heliothis.virescens.ascovirus.3j	Pandoravirales	Pimascovirales	41.19
Pandoravirus.neocaledonia	Ga0070689.100000280	Pandoravirales	Yaravirales	36.63
Pandoravirus.neocaledonia	Variola.virus	Chitovirales	Pandoravirales	36.31
Pandoravirus.neocaledonia	Acanthamoeba.polyphaga.mimivirus.isolate.M4	Imitervirales	Pandoravirales	44.87
Pandoravirus.neocaledonia	Faustovirus.strain.liban	Asfuvirales	Pandoravirales	37.15
Pandoravirus.neocaledonia	Pacmanvirus.lostcity	Asfuvirales	Pandoravirales	37.17
Pandoravirus.neocaledonia	Florenciella.virus.SA1	Imitervirales	Pandoravirales	47.64
Pandoravirus.neocaledonia	Anomala.cuprea.entomopoxvirus	Chitovirales	Pandoravirales	33.33
Pandoravirus.neocaledonia	Phaeocystis.globosa.virus.14T	Imitervirales	Pandoravirales	43.91
Pandoravirus.neocaledonia	Acanthamoeba.polyphaga.mimivirus.strain.Oyster	Imitervirales	Pandoravirales	43.6
Pandoravirus.neocaledonia	Lausannevirus	Pandoravirales	Pimascovirales	38.15
Pandoravirus.neocaledonia	Paramecium.bursaria.chlorella.virus.MT325	Algavirales	Pandoravirales	45.94
Pandoravirus.neocaledonia	gamad.contig.18	Pandoravirales	Yaravirales	43.66
Pandoravirus.neocaledonia	Megavirus.caiporensis	Imitervirales	Pandoravirales	43.83
Pandoravirus.neocaledonia	Pandoravirus.dulcis	Pandoravirales	Pandoravirales	80.3
Pandoravirus.neocaledonia	Faustovirus.strain.S17	Asfuvirales	Pandoravirales	36.01
Pandoravirus.neocaledonia	Pandoravirus.belohorizontensis	Pandoravirales	Pandoravirales	80.13
Pandoravirus.neocaledonia	Invertebrate.iridescent.virus.3	Pandoravirales	Pimascovirales	42.47
Pandoravirus.neocaledonia	ERX250271.266.fa.dc	Pandoravirales	Provisional	39.37
Pandoravirus.neocaledonia	Pandoravirus.inopinatum	Pandoravirales	Pandoravirales	78.61
Pandoravirus.neocaledonia	Pithovirus.LC8	Pandoravirales	Pimascovirales	38.38
Pandoravirus.neocaledonia	Pandoravirus.talik	Pandoravirales	Pandoravirales	79.75
Pandoravirus.neocaledonia	Kurlavirus.BKC-1	Pandoravirales	Pimascovirales	37.93
Pandoravirus.neocaledonia	Powai.lake.megavirus	Imitervirales	Pandoravirales	43.14
Pandoravirus.neocaledonia	Ostreococcus.tauri.virus.OtV5	Algavirales	Pandoravirales	48.7
Pandoravirus.neocaledonia	Pandoravirus.kuranda	Pandoravirales	Pandoravirales	99.13
Pandoravirus.neocaledonia	Penguinpox.virus	Chitovirales	Pandoravirales	36.59
Pandoravirus.neocaledonia	Ga0395696.000216	Pandoravirales	Yaravirales	36.07
Pandoravirus.neocaledonia	Moumouvirus.australiensis	Imitervirales	Pandoravirales	43.74
Pandoravirus.neocaledonia	Lumpy.skin.disease.virus.NI-2490	Chitovirales	Pandoravirales	36.61
Pandoravirus.neocaledonia	Dishui.Lake.phycodnavirus.3	Algavirales	Pandoravirales	49.38
Pandoravirus.neocaledonia	ERX552277.13.fa.dc	Pandoravirales	Pandoravirales	51.32
Pandoravirus.neocaledonia	Furtivovirus	Pandoravirales	Provisional	41.08
Pandoravirus.neocaledonia	Invertebrate.iridescent.virus.6	Pandoravirales	Pimascovirales	41.87
Pandoravirus.neocaledonia	Ectromelia.virus	Chitovirales	Pandoravirales	36.21
Pandoravirus.neocaledonia	Harvfovirus.HAV1	Imitervirales	Pandoravirales	44.48
Pandoravirus.neocaledonia	gamad.contig.17	Pandoravirales	Yaravirales	39.4
Pandoravirus.neocaledonia	Lymphocystis.disease.virus.1	Pandoravirales	Pimascovirales	43.6
Pandoravirus.neocaledonia	Yara.contig.14	Pandoravirales	Yaravirales	41.82
Pandoravirus.neocaledonia	Rabbit.fibroma.virus	Chitovirales	Pandoravirales	36.16
Pandoravirus.neocaledonia	NCV27	Pandoravirales	Pandoravirales	43.96
Pandoravirus.neocaledonia	Ga0498922.0001740	Pandoravirales	Yaravirales	37.93
Pandoravirus.neocaledonia	Tupanvirus.soda.lake	Imitervirales	Pandoravirales	43.6
Pandoravirus.neocaledonia	Pates@JAHIZF010000067	Pandoravirales	Yaravirales	37.6
Pandoravirus.neocaledonia	Pandoravirus.aubagnensis	Pandoravirales	Pandoravirales	88.98
Pandoravirus.neocaledonia	Pacmanvirus.A23	Asfuvirales	Pandoravirales	37.1
Pandoravirus.neocaledonia	Red.sea.bream.iridovirus	Pandoravirales	Pimascovirales	42.69
Pandoravirus.neocaledonia	ERX555967.47.fa.dc	Pandoravirales	Pandoravirales	38.35
Pandoravirus.neocaledonia	Sea.otter.poxvirus	Chitovirales	Pandoravirales	34.31
Pandoravirus.neocaledonia	Lymphocystis.disease.virus.3.isolate.SA9	Pandoravirales	Pimascovirales	44.71
Pandoravirus.neocaledonia	Ga0456371.00004425	Pandoravirales	Yaravirales	38.25
Pandoravirus.neocaledonia	Singapore.grouper.iridovirus	Pandoravirales	Pimascovirales	42.7
Pandoravirus.neocaledonia	Dishui.Lake.phycodnavirus.4	Algavirales	Pandoravirales	50.08
Pandoravirus.neocaledonia	Yara@MT293574	Pandoravirales	Yaravirales	37
Pandoravirus.neocaledonia	Marseillevirus.cajuinensis	Pandoravirales	Pimascovirales	38.58
Pandoravirus.neocaledonia	Yellowstone.lake.phycodnavirus.1	Algavirales	Pandoravirales	49.36
Pandoravirus.neocaledonia	Phaeocystis.globosa.virus.12T	Imitervirales	Pandoravirales	43.91
Pandoravirus.neocaledonia	Common.midwife.toad.ranavirus	Pandoravirales	Pimascovirales	40.2
Pandoravirus.neocaledonia	Flamingopox.virus.FGPVKD09	Chitovirales	Pandoravirales	36.35
Pandoravirus.neocaledonia	Moumouvirus.goulette	Imitervirales	Pandoravirales	45.13
Pandoravirus.neocaledonia	Verruc@NZEQ01000048	Pandoravirales	Yaravirales	38.76
Pandoravirus.neocaledonia	Yellowstone.lake.phycodnavirus.2	Algavirales	Pandoravirales	49.81
Pandoravirus.neocaledonia	Tornadovirus.D1	Asfuvirales	Pandoravirales	34.86
Pandoravirus.neocaledonia	Heliothis.virescens.ascovirus.3f	Pandoravirales	Pimascovirales	41.08
Pandoravirus.neocaledonia	Ga0316202.10000687	Pandoravirales	Yaravirales	43.56
Pandoravirus.neocaledonia	Diadromus.pulchellus.ascovirus.4a	Pandoravirales	Pimascovirales	43.32
Pandoravirus.neocaledonia	ERX552299.29.fa.dc	Pandoravirales	Pandoravirales	45.17
Pandoravirus.neocaledonia	European.chub.iridovirus	Pandoravirales	Pimascovirales	43.88
Pandoravirus.neocaledonia	Yara.contig.13	Pandoravirales	Yaravirales	40.17
Pandoravirus.neocaledonia	Emiliania.huxleyi.virus.156	Pandoravirales	Pandoravirales	48.09
Pandoravirus.neocaledonia	Raccoonpox.virus	Chitovirales	Pandoravirales	36.57
Pandoravirus.neocaledonia	Aureococcus.anophagefferens.virus.QBARTUTK	Imitervirales	Pandoravirales	47.1
Pandoravirus.neocaledonia	Turkeypox.virus	Chitovirales	Pandoravirales	35.92
Pandoravirus.neocaledonia	Ga0364482.11457	Pandoravirales	Yaravirales	39.01
Pandoravirus.neocaledonia	Emiliania.huxleyi.virus.201	Pandoravirales	Pandoravirales	47.32
Pandoravirus.neocaledonia	Orthopoxvirus.akhmetapox	Chitovirales	Pandoravirales	36.16
Pandoravirus.neocaledonia	Banggai.cardinalfish.iridovirus	Pandoravirales	Pimascovirales	42.67
Pandoravirus.neocaledonia	2-643267.cc.b85	Pandoravirales	Yaravirales	40.9
Pandoravirus.neocaledonia	Infectious.spleen.and.kidney.necrosis.virus	Pandoravirales	Pimascovirales	42.76
Pandoravirus.neocaledonia	Scale.drop.disease.virus	Pandoravirales	Pimascovirales	44.17
Pandoravirus.neocaledonia	Acanthamoeba.polyphaga.moumouvirus	Imitervirales	Pandoravirales	44.06
Pandoravirus.neocaledonia	Dishui.lake.phycodnavirus.1	Algavirales	Pandoravirales	47.02
Pandoravirus.neocaledonia	Samba.virus	Imitervirales	Pandoravirales	43.77
Pandoravirus.neocaledonia	Andrias.davidianus.ranavirus	Pandoravirales	Pimascovirales	40.82
Pandoravirus.neocaledonia	Ga0073900.10000256	Pandoravirales	Yaravirales	36.4
Pandoravirus.neocaledonia	S-ERX555915-91	Pandoravirales	Pandoravirales	47.33
Pandoravirus.neocaledonia	Kaumoebavirus	Asfuvirales	Pandoravirales	35.2
Pandoravirus.neocaledonia	Viennavirus	Pandoravirales	Pimascovirales	38.62
Pandoravirus.neocaledonia	Pteropox.virus	Chitovirales	Pandoravirales	34.72
Pandoravirus.neocaledonia	Borely.moumouvirus	Imitervirales	Pandoravirales	43.89
Pandoravirus.neocaledonia	Lumpfish.ranavirus	Pandoravirales	Pimascovirales	40.76
Pandoravirus.neocaledonia	Bohle.iridovirus	Pandoravirales	Pimascovirales	40.92
Pandoravirus.neocaledonia	SRX802073.108.fa.dc	Pandoravirales	Pandoravirales	47.1
Pandoravirus.neocaledonia	Pompano.iridovirus	Pandoravirales	Pimascovirales	42.69
Pandoravirus.neocaledonia	Cedratvirus.borely	Pandoravirales	Pimascovirales	40.62
Pandoravirus.neocaledonia	Pithovirus.sibericum	Pandoravirales	Pimascovirales	41.42
Pandoravirus.neocaledonia	Megavirus.courdo11	Imitervirales	Pandoravirales	44.38
Pandoravirus.neocaledonia	Moumouvirus.lavasanguinem	Imitervirales	Pandoravirales	43.32
Pandoravirus.neocaledonia	2-643264.cc.b17	Pandoravirales	Yaravirales	38.54
Pandoravirus.neocaledonia	Ostreococcus.tauri.virus.RT-2011	Algavirales	Pandoravirales	49.05
Pandoravirus.neocaledonia	Faustovirus.strain.D5b	Asfuvirales	Pandoravirales	36.21
Pandoravirus.neocaledonia	Megavirus.chiliensis	Imitervirales	Pandoravirales	44.04
Pandoravirus.neocaledonia	Frog.virus.3	Pandoravirales	Pimascovirales	41
Pandoravirus.neocaledonia	Pigeonpox.virus	Chitovirales	Pandoravirales	36.4
Pandoravirus.neocaledonia	Cedratvirus.Zaza.IHUMI	Pandoravirales	Pimascovirales	40.52
Pandoravirus.neocaledonia	Ga0099972.12533457	Pandoravirales	Yaravirales	38.17
Pandoravirus.neocaledonia	Ga0494542.000028	Pandoravirales	Yaravirales	40.54
Pandoravirus.neocaledonia	Pike-perch.iridovirus	Pandoravirales	Pimascovirales	40.88
Pandoravirus.neocaledonia	gamad.contig.24	Pandoravirales	Yaravirales	43.35
Pandoravirus.neocaledonia	Dasineura.jujubifolia.toursvirus.2a	Pandoravirales	Pimascovirales	43.63
Pandoravirus.neocaledonia	Micromonas.sp..RCC1109.virus.MpV1	Algavirales	Pandoravirales	49.66
Pandoravirus.neocaledonia	Invertebrate.iridescent.virus.30	Pandoravirales	Pimascovirales	42.54
Pandoravirus.neocaledonia	Micromonas.pusilla.virus.12T	Algavirales	Pandoravirales	49.07
Pandoravirus.neocaledonia	ERX552288.49.fa.dc	Pandoravirales	Pandoravirales	42.22
Pandoravirus.neocaledonia	Yellowstone.lake.phycodnavirus.3	Algavirales	Pandoravirales	45.76
Pandoravirus.neocaledonia	Ostreococcus.lucimarinus.virus.OlV5	Algavirales	Pandoravirales	48.88
Pandoravirus.neocaledonia	Faustovirus.sigan	Asfuvirales	Pandoravirales	36
Pandoravirus.neocaledonia	Melbournevirus	Pandoravirales	Pimascovirales	38.2
Pandoravirus.neocaledonia	2-643175.cc.b174	Pandoravirales	Yaravirales	36.18
Pandoravirus.neocaledonia	Pseudocowpox.virus	Chitovirales	Pandoravirales	34.74
Pandoravirus.neocaledonia	Acanthamoeba.polyphaga.mimivirus	Imitervirales	Pandoravirales	44.87
Pandoravirus.neocaledonia	Ga0082021.1011136	Pandoravirales	Yaravirales	35.62
Pandoravirus.neocaledonia	Ga0498833.000002	Pandoravirales	Yaravirales	38.5
Pandoravirus.neocaledonia	African.swine.fever.virus.strain.BA71V	Asfuvirales	Pandoravirales	37.48
Pelophylax.esculentus.virus	Mandarin.fish.ranavirus	Pimascovirales	Pimascovirales	80.45
Pelophylax.esculentus.virus	Ostreococcus.tauri.virus.2	Algavirales	Pimascovirales	44.66
Pelophylax.esculentus.virus	Cedratvirus.A11	Pimascovirales	Pimascovirales	45.33
Pelophylax.esculentus.virus	Ostreococcus.lucimarinus.virus.OlV1	Algavirales	Pimascovirales	44.55
Pelophylax.esculentus.virus	Ple2@KY346835	Pimascovirales	Yaravirales	47.11
Pelophylax.esculentus.virus	Swinepox.virus	Chitovirales	Pimascovirales	35.56
Pelophylax.esculentus.virus	Ostreococcus.mediterraneus.virus.1	Algavirales	Pimascovirales	44.59
Pelophylax.esculentus.virus	Ga0316204.10002591	Pimascovirales	Yaravirales	35.77
Pelophylax.esculentus.virus	Ga0099972.12006777	Pimascovirales	Yaravirales	39.74
Pelophylax.esculentus.virus	Ga0364480.11582	Pimascovirales	Yaravirales	40.57
Pelophylax.esculentus.virus	2-643251.cc.b109	Pimascovirales	Yaravirales	46.67
Pelophylax.esculentus.virus	Ga0364575.11239	Pimascovirales	Yaravirales	42.06
Pelophylax.esculentus.virus	Ga0209603.1000616	Pimascovirales	Yaravirales	46.47
Pelophylax.esculentus.virus	Mollivirus.Mo1-1	Pandoravirales	Pimascovirales	39.38
Pelophylax.esculentus.virus	Emiliania.huxleyi.virus.164	Pandoravirales	Pimascovirales	44.16
Pelophylax.esculentus.virus	Mollivirus.shaoxing	Pandoravirales	Pimascovirales	39.34
Pelophylax.esculentus.virus	Chrysochromulina.parva.virus.BQ2	Imitervirales	Pimascovirales	0
Pelophylax.esculentus.virus	Salmon.gill.poxvirus	Chitovirales	Pimascovirales	35.58
Pelophylax.esculentus.virus	Bathycoccus.sp..RCC1105.virus.BpV1	Algavirales	Pimascovirales	44.68
Pelophylax.esculentus.virus	Mimivirus.kasaii	Imitervirales	Pimascovirales	43.58
Pelophylax.esculentus.virus	Ga0395773.0000340	Pimascovirales	Yaravirales	33.94
Pelophylax.esculentus.virus	Cafeteria.roenbergensis.virus.BV-PW1	Imitervirales	Pimascovirales	45
Pelophylax.esculentus.virus	Trichoplusia.ni.ascovirus.2c	Pimascovirales	Pimascovirales	47.51
Pelophylax.esculentus.virus	Ranavirus.maximus	Pimascovirales	Pimascovirales	98.65
Pelophylax.esculentus.virus	Orthopoxvirus.Abatino	Chitovirales	Pimascovirales	36.11
Pelophylax.esculentus.virus	Faustovirus.strain.E12	Asfuvirales	Pimascovirales	36.93
Pelophylax.esculentus.virus	Haptolina.ericina.virus.RF02	Imitervirales	Pimascovirales	44.44
Pelophylax.esculentus.virus	Wiseana.iridescent.virus	Pimascovirales	Pimascovirales	51.32
Pelophylax.esculentus.virus	Ga0206648.1000510	Pimascovirales	Yaravirales	40.87
Pelophylax.esculentus.virus	Ostreococcus.lucimarinus.virus.2	Algavirales	Pimascovirales	44.66
Pelophylax.esculentus.virus	Cod.iridovirus	Pimascovirales	Pimascovirales	98.62
Pelophylax.esculentus.virus	Pandoravirus.pampulha.8.5	Pandoravirales	Pimascovirales	40.73
Pelophylax.esculentus.virus	Ga0206646.1000143	Pimascovirales	Yaravirales	37.1
Pelophylax.esculentus.virus	Adoxophyes.honmai.enomopoxvirus.L	Chitovirales	Pimascovirales	33.67
Pelophylax.esculentus.virus	Squirrel.poxvirus	Chitovirales	Pimascovirales	35.74
Pelophylax.esculentus.virus	Camelpox.virus	Chitovirales	Pimascovirales	36.05
Pelophylax.esculentus.virus	M-3300018080-19	Pandoravirales	Pimascovirales	42.26
Pelophylax.esculentus.virus	Acanthamoeba.castellanii.mamavirus	Imitervirales	Pimascovirales	43.8
Pelophylax.esculentus.virus	Usurpativirus.massiliensis	Pimascovirales	Provisional	43.16
Pelophylax.esculentus.virus	Ambystoma.tigrinum.virus	Pimascovirales	Pimascovirales	98.69
Pelophylax.esculentus.virus	Abalone.asfa-like.virus.MIE2018	Asfuvirales	Pimascovirales	39.09
Pelophylax.esculentus.virus	Large.yellow.croaker.iridovirus.isolate.Zhoushan	Pimascovirales	Pimascovirales	55.89
Pelophylax.esculentus.virus	Golden.Marseillevirus	Pimascovirales	Pimascovirales	46.05
Pelophylax.esculentus.virus	Spotted.knifejaw.iridovirus	Pimascovirales	Pimascovirales	55.91
Pelophylax.esculentus.virus	Megavirus.vitis	Imitervirales	Pimascovirales	43.05
Pelophylax.esculentus.virus	gamad.contig.1	Pimascovirales	Yaravirales	46.47
Pelophylax.esculentus.virus	Dishui.Lake.phycodnavirus.2	Algavirales	Pimascovirales	44.39
Pelophylax.esculentus.virus	Yaba-like.disease.virus	Chitovirales	Pimascovirales	35.74
Pelophylax.esculentus.virus	Ga0172380.10001380	Pimascovirales	Yaravirales	45.02
Pelophylax.esculentus.virus	Mollivirus.kamchatka	Pandoravirales	Pimascovirales	39.33
Pelophylax.esculentus.virus	Ga0299906.10000416	Pimascovirales	Yaravirales	44.13
Pelophylax.esculentus.virus	Heliothis.virescens.ascovirus.3h	Pimascovirales	Pimascovirales	46.97
Pelophylax.esculentus.virus	Clandestinovirus	Pimascovirales	Provisional	44.02
Pelophylax.esculentus.virus	Florenciella.virus.SA2	Imitervirales	Pimascovirales	43.57
Pelophylax.esculentus.virus	Volepox.virus	Chitovirales	Pimascovirales	36.05
Pelophylax.esculentus.virus	Pandoravirus.celtis	Pandoravirales	Pimascovirales	41.07
Pelophylax.esculentus.virus	Acanthamoeba.polyphaga.mimivirus.strain.Kroon	Imitervirales	Pimascovirales	43.62
Pelophylax.esculentus.virus	Yoka.poxvirus	Chitovirales	Pimascovirales	36.44
Pelophylax.esculentus.virus	S-1091232-186	Pandoravirales	Pimascovirales	40.92
Pelophylax.esculentus.virus	Ga0395805.0001540	Pimascovirales	Yaravirales	40.62
Pelophylax.esculentus.virus	Kaumoebavirus.strain.KLCC10	Asfuvirales	Pimascovirales	38.19
Pelophylax.esculentus.virus	Eastern.grey.kangaroopox.virus	Chitovirales	Pimascovirales	35.24
Pelophylax.esculentus.virus	Cotonvirus.japonicus	Imitervirales	Pimascovirales	43.23
Pelophylax.esculentus.virus	Monkeypox.virus	Chitovirales	Pimascovirales	35.91
Pelophylax.esculentus.virus	Invertebrate.iridovirus.25	Pimascovirales	Pimascovirales	50.68
Pelophylax.esculentus.virus	Ga0500728.00048748	Pimascovirales	Yaravirales	38.52
Pelophylax.esculentus.virus	Pandoravirus.quercus	Pandoravirales	Pimascovirales	41.11
Pelophylax.esculentus.virus	Mythimna.separata.entomopoxvirus.L	Chitovirales	Pimascovirales	35.12
Pelophylax.esculentus.virus	Ga0114338.1000305	Pimascovirales	Yaravirales	39.83
Pelophylax.esculentus.virus	Cedratvirus.plubellavi	Pimascovirales	Pimascovirales	45.35
Pelophylax.esculentus.virus	Tupanvirus.deep.ocean	Imitervirales	Pimascovirales	44.26
Pelophylax.esculentus.virus	Turbot.reddish.body.iridovirus	Pimascovirales	Pimascovirales	55.78
Pelophylax.esculentus.virus	Sheeppox.virus	Chitovirales	Pimascovirales	35.63
Pelophylax.esculentus.virus	Canarypox.virus	Chitovirales	Pimascovirales	36.38
Pelophylax.esculentus.virus	Pandoravirus.mammoth	Pandoravirales	Pimascovirales	40.79
Pelophylax.esculentus.virus	2-643263.cc.b100	Pimascovirales	Yaravirales	44.77
Pelophylax.esculentus.virus	Noumeavirus	Pimascovirales	Pimascovirales	43.65
Pelophylax.esculentus.virus	Ostreococcus.tauri.virus.1	Algavirales	Pimascovirales	44.36
Pelophylax.esculentus.virus	European.sheatfish.virus	Pimascovirales	Pimascovirales	98.89
Pelophylax.esculentus.virus	Molluscum.contagiosum.virus.subtype.1	Chitovirales	Pimascovirales	35.33
Pelophylax.esculentus.virus	Pandoravirus.macleodensis	Pandoravirales	Pimascovirales	40.95
Pelophylax.esculentus.virus	Fowlpox.virus	Chitovirales	Pimascovirales	36.21
Pelophylax.esculentus.virus	Pandoravirus.japonicus	Pandoravirales	Pimascovirales	41.08
Pelophylax.esculentus.virus	Brazilian.marseillevirus	Pimascovirales	Pimascovirales	43.63
Pelophylax.esculentus.virus	Shrimp.hemocyte.iridescent.virus	Pimascovirales	Pimascovirales	55.28
Pelophylax.esculentus.virus	Ga0209337.1000251	Pimascovirales	Yaravirales	45.45
Pelophylax.esculentus.virus	SRX802202.129.fa.dc	Pandoravirales	Pimascovirales	38.57
Pelophylax.esculentus.virus	Feldmannia.irregularis.virus	Pandoravirales	Pimascovirales	43.13
Pelophylax.esculentus.virus	Ga0456371.00003851	Pimascovirales	Yaravirales	41.74
Pelophylax.esculentus.virus	Spodoptera.frugiperda.ascovirus.1a	Pimascovirales	Pimascovirales	45.76
Pelophylax.esculentus.virus	Faustovirus.strain.M6	Asfuvirales	Pimascovirales	35.62
Pelophylax.esculentus.virus	Faustovirus.strain.D6	Asfuvirales	Pimascovirales	35.77
Pelophylax.esculentus.virus	Acanthamoeba.castellanii.medusavirus.strain.stheno	Pimascovirales	Provisional	43.65
Pelophylax.esculentus.virus	Western.grey.kangaroopox.virus	Chitovirales	Pimascovirales	35.51
Pelophylax.esculentus.virus	Myxoma.virus	Chitovirales	Pimascovirales	35.1
Pelophylax.esculentus.virus	Naiavirus	Pimascovirales	Pimascovirales	45.82
Pelophylax.esculentus.virus	Hokovirus.HKV1	Imitervirales	Pimascovirales	45.19
Pelophylax.esculentus.virus	Armadillidium.vulgare.iridescent.virus	Pimascovirales	Pimascovirales	51.12
Pelophylax.esculentus.virus	Goatpox.virus.Pellor	Chitovirales	Pimascovirales	35.57
Pelophylax.esculentus.virus	Murmansk.poxvirus	Chitovirales	Pimascovirales	36.62
Pelophylax.esculentus.virus	Acanthamoeba.castellanii.medusavirus	Pimascovirales	Provisional	43.8
Pelophylax.esculentus.virus	Parapoxvirus.red.deer.HL953	Chitovirales	Pimascovirales	36.84
Pelophylax.esculentus.virus	Ostreococcus.lucimarinus.virus.7	Algavirales	Pimascovirales	44.55
Pelophylax.esculentus.virus	Marseillevirus.marseillevirus.strain.T19	Pimascovirales	Pimascovirales	42.78
Pelophylax.esculentus.virus	Deerpox.virus.W-848-83	Chitovirales	Pimascovirales	35.09
Pelophylax.esculentus.virus	Emiliania.huxleyi.virus.202	Pandoravirales	Pimascovirales	43.79
Pelophylax.esculentus.virus	Eptesipox.virus	Chitovirales	Pimascovirales	35.15
Pelophylax.esculentus.virus	Medusavirus.euryale	Pimascovirales	Provisional	42.05
Pelophylax.esculentus.virus	Skunkpox.virus	Chitovirales	Pimascovirales	35.84
Pelophylax.esculentus.virus	Melanoplus.sanguinipes.entomopoxvirus	Chitovirales	Pimascovirales	35.59
Pelophylax.esculentus.virus	Bathycoccus.sp..RCC716.virus.3	Algavirales	Pimascovirales	44.79
Pelophylax.esculentus.virus	Emiliania.huxleyi.virus.18	Pandoravirales	Pimascovirales	43.73
Pelophylax.esculentus.virus	Nile.crocodilepox.virus	Chitovirales	Pimascovirales	36.38
Pelophylax.esculentus.virus	M-3300017989-29	Pandoravirales	Pimascovirales	40.09
Pelophylax.esculentus.virus	Ga0456365.0001534	Pimascovirales	Yaravirales	45.73
Pelophylax.esculentus.virus	ERX682739.15.fa.dc	Pimascovirales	Provisional	40.16
Pelophylax.esculentus.virus	Mimivirus.reunion	Imitervirales	Pimascovirales	43.94
Pelophylax.esculentus.virus	gamad.contig.2	Pimascovirales	Yaravirales	46.67
Pelophylax.esculentus.virus	Faustovirus.higan	Asfuvirales	Pimascovirales	35.57
Pelophylax.esculentus.virus	Paramecium.bursaria.Chlorella.virus.1	Algavirales	Pimascovirales	44.07
Pelophylax.esculentus.virus	Mimivirus.shirakomae	Imitervirales	Pimascovirales	43.58
Pelophylax.esculentus.virus	Heliothis.virescens.ascovirus.3e	Pimascovirales	Pimascovirales	47.08
Pelophylax.esculentus.virus	Jyvaskylavirus	Pimascovirales	Pimascovirales	43.57
Pelophylax.esculentus.virus	Satyrvirus.SAV1	Imitervirales	Pimascovirales	43.53
Pelophylax.esculentus.virus	Pacmanvirus.S19	Asfuvirales	Pimascovirales	37.71
Pelophylax.esculentus.virus	Orf.virus	Chitovirales	Pimascovirales	36.75
Pelophylax.esculentus.virus	Feldmannia.species.virus.FsV-158	Pandoravirales	Pimascovirales	45
Pelophylax.esculentus.virus	ERX552244.11.fa.dc	Pandoravirales	Pimascovirales	43.93
Pelophylax.esculentus.virus	Cannes.8.virus	Pimascovirales	Pimascovirales	44.15
Pelophylax.esculentus.virus	Giant.sea.perch.iridovirus.K1	Pimascovirales	Pimascovirales	55.87
Pelophylax.esculentus.virus	Bovine.papular.stomatitis.virus	Chitovirales	Pimascovirales	36.41
Pelophylax.esculentus.virus	Heterosigma.akashiwo.virus.01	Algavirales	Pimascovirales	47.59
Pelophylax.esculentus.virus	Tetraselmis.virus.1	Imitervirales	Pimascovirales	44.96
Pelophylax.esculentus.virus	Ectocarpus.siliculosus.virus.1	Pandoravirales	Pimascovirales	40.89
Pelophylax.esculentus.virus	Ga0182215.1000012	Pimascovirales	Yaravirales	38.61
Pelophylax.esculentus.virus	Only.Syngen.Nebraska.virus.5	Algavirales	Pimascovirales	43
Pelophylax.esculentus.virus	Cherax.quadricarinatus.iridovirus	Pimascovirales	Pimascovirales	54.87
Pelophylax.esculentus.virus	Cowpox.virus	Chitovirales	Pimascovirales	36.04
Pelophylax.esculentus.virus	Ga0211564.10000112	Pimascovirales	Yaravirales	47.76
Pelophylax.esculentus.virus	Tunisvirus.fontaine2	Pimascovirales	Pimascovirales	43.46
Pelophylax.esculentus.virus	Ple1b@KY203336	Pimascovirales	Yaravirales	46.89
Pelophylax.esculentus.virus	Trichoplusia.ni.ascovirus.6b	Pimascovirales	Pimascovirales	47.33
Pelophylax.esculentus.virus	Largemouth.bass.virus	Pimascovirales	Pimascovirales	80.55
Pelophylax.esculentus.virus	Faustovirus.strain.E24	Asfuvirales	Pimascovirales	36.93
Pelophylax.esculentus.virus	Faustovirus.mariensis	Asfuvirales	Pimascovirales	36.93
Pelophylax.esculentus.virus	Faustovirus.strain.D3	Asfuvirales	Pimascovirales	35.77
Pelophylax.esculentus.virus	Brazilian.cedratvirus.IHUMI	Pimascovirales	Pimascovirales	45.5
Pelophylax.esculentus.virus	Pandoravirus.salinus	Pandoravirales	Pimascovirales	40.96
Pelophylax.esculentus.virus	Grouper.iridovirus	Pimascovirales	Pimascovirales	74.17
Pelophylax.esculentus.virus	Klosneuvirus.KNV1	Imitervirales	Pimascovirales	44.25
Pelophylax.esculentus.virus	Bodo.saltans.virus	Imitervirales	Pimascovirales	43.3
Pelophylax.esculentus.virus	Seal.parapoxvirus	Chitovirales	Pimascovirales	36.46
Pelophylax.esculentus.virus	Paramecium.bursaria.Chlorella.virus.FR483	Algavirales	Pimascovirales	44.16
Pelophylax.esculentus.virus	Short-finned.eel.virus	Pimascovirales	Pimascovirales	98.13
Pelophylax.esculentus.virus	Choristoneura.rosaceana.entomopoxvirus.L	Chitovirales	Pimascovirales	35.21
Pelophylax.esculentus.virus	Emiliania.huxleyi.virus.M1	Pandoravirales	Pimascovirales	43.47
Pelophylax.esculentus.virus	Lymphocystis.disease.virus.2.LCDV-JP.Oita.2018	Pimascovirales	Pimascovirales	64.42
Pelophylax.esculentus.virus	Faustovirus.strain.E9	Asfuvirales	Pimascovirales	36.89
Pelophylax.esculentus.virus	Ga0208966.1000066	Pimascovirales	Yaravirales	47.3
Pelophylax.esculentus.virus	Ga0105092.10000132	Pimascovirales	Yaravirales	42.34
Pelophylax.esculentus.virus	Phaeocystis.globosa.virus.PgV-16T	Imitervirales	Pimascovirales	44.54
Pelophylax.esculentus.virus	Cedratvirus.lausannensis	Pimascovirales	Pimascovirales	45.4
Pelophylax.esculentus.virus	Faustovirus.strain.LCD7	Asfuvirales	Pimascovirales	35.62
Pelophylax.esculentus.virus	Ga0182030.10004970	Pimascovirales	Yaravirales	37.35
Pelophylax.esculentus.virus	Megavirus.baoshan	Imitervirales	Pimascovirales	43.12
Pelophylax.esculentus.virus	Anopheles.minimus.iridovirus	Pimascovirales	Pimascovirales	51.36
Pelophylax.esculentus.virus	Megavirus.lba	Imitervirales	Pimascovirales	43.05
Pelophylax.esculentus.virus	Ga0364574.11311	Pimascovirales	Yaravirales	37.28
Pelophylax.esculentus.virus	Ga0181424.10000048	Pimascovirales	Yaravirales	45.23
Pelophylax.esculentus.virus	Ga0494229.04493	Pimascovirales	Yaravirales	50
Pelophylax.esculentus.virus	Emiliania.huxleyi.virus.207	Pandoravirales	Pimascovirales	44
Pelophylax.esculentus.virus	Pandoravirus.massiliensis	Pandoravirales	Pimascovirales	41.52
Pelophylax.esculentus.virus	Faustovirus.strain.VV10	Asfuvirales	Pimascovirales	34.33
Pelophylax.esculentus.virus	2-643264.cc.b29	Pimascovirales	Yaravirales	46.06
Pelophylax.esculentus.virus	Faustovirus.strain.VV57	Asfuvirales	Pimascovirales	35.62
Pelophylax.esculentus.virus	Faustovirus.strain.D5a	Asfuvirales	Pimascovirales	36.93
Pelophylax.esculentus.virus	Vaccinia.virus	Chitovirales	Pimascovirales	36.16
Pelophylax.esculentus.virus	Faustovirus.ST1	Asfuvirales	Pimascovirales	35.73
Pelophylax.esculentus.virus	Emiliania.huxleyi.virus.145	Pandoravirales	Pimascovirales	44.16
Pelophylax.esculentus.virus	Taterapox.virus	Chitovirales	Pimascovirales	36.11
Pelophylax.esculentus.virus	Mimivirus.Bombay	Imitervirales	Pimascovirales	43.58
Pelophylax.esculentus.virus	Ga0315315.10000403	Pimascovirales	Yaravirales	46.06
Pelophylax.esculentus.virus	S-3300013131-216	Pandoravirales	Pimascovirales	37.19
Pelophylax.esculentus.virus	Flavob@PALO01000034	Pimascovirales	Yaravirales	47.83
Pelophylax.esculentus.virus	Lymphocystis.disease.virus.Sa	Pimascovirales	Pimascovirales	64.07
Pelophylax.esculentus.virus	Ga0364479.12703	Pimascovirales	Yaravirales	45.45
Pelophylax.esculentus.virus	Emiliania.huxleyi.virus.99B1	Pandoravirales	Pimascovirales	43.43
Pelophylax.esculentus.virus	ERX552302.38.fa.dc	Pandoravirales	Pimascovirales	44.81
Pelophylax.esculentus.virus	Saudi.moumouvirus	Imitervirales	Pimascovirales	43.5
Pelophylax.esculentus.virus	2-643251.cc.b150	Pimascovirales	Yaravirales	43.27
Pelophylax.esculentus.virus	Fadolivirus.FV1VV64	Imitervirales	Pimascovirales	44.43
Pelophylax.esculentus.virus	Heliothis.virescens.ascovirus.3i	Pimascovirales	Pimascovirales	47.08
Pelophylax.esculentus.virus	Ga0211699.10000211	Pimascovirales	Yaravirales	47.11
Pelophylax.esculentus.virus	Largemouth.bass.ulcerative.syndrome.virus	Pimascovirales	Pimascovirales	55.82
Pelophylax.esculentus.virus	Mollivirus.sibericum	Pandoravirales	Pimascovirales	39.38
Pelophylax.esculentus.virus	S-1016713-165	Pandoravirales	Pimascovirales	42.59
Pelophylax.esculentus.virus	Acanthocystis.turfacea.Chlorella.virus.1	Algavirales	Pimascovirales	44.51
Pelophylax.esculentus.virus	Bathycoccus.sp..RCC1105.virus.BpV2	Algavirales	Pimascovirales	44.68
Pelophylax.esculentus.virus	Invertebrate.iridovirus.22	Pimascovirales	Pimascovirales	51.12
Pelophylax.esculentus.virus	Cedratvirus.kamchatka	Pimascovirales	Pimascovirales	44.82
Pelophylax.esculentus.virus	Orpheovirus.IHUMI-LCC2	Pimascovirales	Pimascovirales	43.69
Pelophylax.esculentus.virus	Moumouvirus.maliensis	Imitervirales	Pimascovirales	43.25
Pelophylax.esculentus.virus	Paramecium.bursaria.Chlorella.virus.NY2A	Algavirales	Pimascovirales	44.14
Pelophylax.esculentus.virus	Marseillevirus.Shanghai	Pimascovirales	Pimascovirales	44.26
Pelophylax.esculentus.virus	Chrysochromulina.ericina.virus.CeV-01B	Imitervirales	Pimascovirales	45.11
Pelophylax.esculentus.virus	Betaentomopoxvirus.amoorei	Chitovirales	Pimascovirales	34.66
Pelophylax.esculentus.virus	Catovirus.naegleriensis	Imitervirales	Pimascovirales	43.52
Pelophylax.esculentus.virus	Faustovirus.strain.VV63	Asfuvirales	Pimascovirales	35.62
Pelophylax.esculentus.virus	Ushikuvirus	Pimascovirales	Provisional	41.86
Pelophylax.esculentus.virus	Yaba.monkey.tumor.virus	Chitovirales	Pimascovirales	35.3
Pelophylax.esculentus.virus	Lymphocystis.disease.virus.isolate.China	Pimascovirales	Pimascovirales	64.23
Pelophylax.esculentus.virus	Aureococcus.anophagefferens.virus.Btv-01	Imitervirales	Pimascovirales	45.05
Pelophylax.esculentus.virus	Marseillevirus.futianmevirus	Pimascovirales	Pimascovirales	44.71
Pelophylax.esculentus.virus	Port-miou.virus	Pimascovirales	Pimascovirales	43.61
Pelophylax.esculentus.virus	Emiliania.huxleyi.virus.86	Pandoravirales	Pimascovirales	43.47
Pelophylax.esculentus.virus	Tokyovirus.A1	Pimascovirales	Pimascovirales	43.99
Pelophylax.esculentus.virus	Phaglo.G	Pimascovirales	Yaravirales	45.87
Pelophylax.esculentus.virus	Pandoravirus.pampulha.Biwa	Pandoravirales	Pimascovirales	41.04
Pelophylax.esculentus.virus	Pandoravirus.braziliensis	Pandoravirales	Pimascovirales	40.76
Pelophylax.esculentus.virus	Yasminevirus.GU-2018	Imitervirales	Pimascovirales	42.27
Pelophylax.esculentus.virus	Lymphocystis.disease.virus.4.isolate.LCDV-WC	Pimascovirales	Pimascovirales	64.34
Pelophylax.esculentus.virus	Ga0494180.0000023	Pimascovirales	Yaravirales	47.92
Pelophylax.esculentus.virus	Ga0307472.100000045	Pimascovirales	Yaravirales	41.73
Pelophylax.esculentus.virus	Cotia.virus.SPAn232	Chitovirales	Pimascovirales	35.5
Pelophylax.esculentus.virus	NCV18	Pandoravirales	Pimascovirales	43.63
Pelophylax.esculentus.virus	Faustovirus.strain.E23	Asfuvirales	Pimascovirales	36.93
Pelophylax.esculentus.virus	Punuivirus.latens.CC-2937	Imitervirales	Pimascovirales	47.21
Pelophylax.esculentus.virus	Pithovirus.mammoth	Pimascovirales	Pimascovirales	45.72
Pelophylax.esculentus.virus	Emiliania.huxleyi.virus.88	Pandoravirales	Pimascovirales	43.47
Pelophylax.esculentus.virus	Hydrivirus	Pimascovirales	Pimascovirales	44.29
Pelophylax.esculentus.virus	gamad.contig.21	Pimascovirales	Yaravirales	47.11
Pelophylax.esculentus.virus	Marseillevirus.pantanense	Pimascovirales	Pimascovirales	44.71
Pelophylax.esculentus.virus	2-643253.cc.b193	Pimascovirales	Yaravirales	46.47
Pelophylax.esculentus.virus	Prymnesium.kappa.virus.RF02	Imitervirales	Pimascovirales	45.14
Pelophylax.esculentus.virus	Heliothis.virescens.ascovirus.3g	Pimascovirales	Pimascovirales	47.08
Pelophylax.esculentus.virus	Catovirus.CTV1	Imitervirales	Pimascovirales	40.98
Pelophylax.esculentus.virus	Paramecium.bursaria.Chlorella.virus.AR158	Algavirales	Pimascovirales	43.84
Pelophylax.esculentus.virus	2-643187.cc.b65	Pimascovirales	Yaravirales	46.06
Pelophylax.esculentus.virus	Epizootic.haematopoietic.necrosis.virus	Pimascovirales	Pimascovirales	99.11
Pelophylax.esculentus.virus	Heliothis.virescens.ascovirus.3j	Pimascovirales	Pimascovirales	46.97
Pelophylax.esculentus.virus	Ga0070689.100000280	Pimascovirales	Yaravirales	41.45
Pelophylax.esculentus.virus	Variola.virus	Chitovirales	Pimascovirales	35.95
Pelophylax.esculentus.virus	Acanthamoeba.polyphaga.mimivirus.isolate.M4	Imitervirales	Pimascovirales	43.73
Pelophylax.esculentus.virus	Faustovirus.strain.liban	Asfuvirales	Pimascovirales	36.89
Pelophylax.esculentus.virus	Pacmanvirus.lostcity	Asfuvirales	Pimascovirales	37.44
Pelophylax.esculentus.virus	Florenciella.virus.SA1	Imitervirales	Pimascovirales	46.82
Pelophylax.esculentus.virus	Anomala.cuprea.entomopoxvirus	Chitovirales	Pimascovirales	32.1
Pelophylax.esculentus.virus	Phaeocystis.globosa.virus.14T	Imitervirales	Pimascovirales	44.54
Pelophylax.esculentus.virus	Acanthamoeba.polyphaga.mimivirus.strain.Oyster	Imitervirales	Pimascovirales	43.4
Pelophylax.esculentus.virus	Lausannevirus	Pimascovirales	Pimascovirales	43.76
Pelophylax.esculentus.virus	Paramecium.bursaria.chlorella.virus.MT325	Algavirales	Pimascovirales	44.16
Pelophylax.esculentus.virus	gamad.contig.18	Pimascovirales	Yaravirales	46.69
Pelophylax.esculentus.virus	Megavirus.caiporensis	Imitervirales	Pimascovirales	43.07
Pelophylax.esculentus.virus	Pandoravirus.dulcis	Pandoravirales	Pimascovirales	40.99
Pelophylax.esculentus.virus	Faustovirus.strain.S17	Asfuvirales	Pimascovirales	35.62
Pelophylax.esculentus.virus	Pandoravirus.belohorizontensis	Pandoravirales	Pimascovirales	41.33
Pelophylax.esculentus.virus	Invertebrate.iridescent.virus.3	Pimascovirales	Pimascovirales	49.8
Pelophylax.esculentus.virus	ERX250271.266.fa.dc	Pimascovirales	Provisional	42.51
Pelophylax.esculentus.virus	Pandoravirus.inopinatum	Pandoravirales	Pimascovirales	40.05
Pelophylax.esculentus.virus	Pithovirus.LC8	Pimascovirales	Pimascovirales	45.61
Pelophylax.esculentus.virus	Pandoravirus.talik	Pandoravirales	Pimascovirales	40.82
Pelophylax.esculentus.virus	Kurlavirus.BKC-1	Pimascovirales	Pimascovirales	43.39
Pelophylax.esculentus.virus	Powai.lake.megavirus	Imitervirales	Pimascovirales	42.86
Pelophylax.esculentus.virus	Ostreococcus.tauri.virus.OtV5	Algavirales	Pimascovirales	44.59
Pelophylax.esculentus.virus	Pandoravirus.kuranda	Pandoravirales	Pimascovirales	40.83
Pelophylax.esculentus.virus	Penguinpox.virus	Chitovirales	Pimascovirales	36.32
Pelophylax.esculentus.virus	Ga0395696.000216	Pimascovirales	Yaravirales	38.26
Pelophylax.esculentus.virus	Moumouvirus.australiensis	Imitervirales	Pimascovirales	43.35
Pelophylax.esculentus.virus	Lumpy.skin.disease.virus.NI-2490	Chitovirales	Pimascovirales	35.63
Pelophylax.esculentus.virus	Dishui.Lake.phycodnavirus.3	Algavirales	Pimascovirales	45.4
Pelophylax.esculentus.virus	ERX552277.13.fa.dc	Pandoravirales	Pimascovirales	44.32
Pelophylax.esculentus.virus	Furtivovirus	Pimascovirales	Provisional	42.92
Pelophylax.esculentus.virus	Invertebrate.iridescent.virus.6	Pimascovirales	Pimascovirales	51.62
Pelophylax.esculentus.virus	Ectromelia.virus	Chitovirales	Pimascovirales	36.33
Pelophylax.esculentus.virus	Harvfovirus.HAV1	Imitervirales	Pimascovirales	43.24
Pelophylax.esculentus.virus	gamad.contig.17	Pimascovirales	Yaravirales	45.45
Pelophylax.esculentus.virus	Lymphocystis.disease.virus.1	Pimascovirales	Pimascovirales	62.76
Pelophylax.esculentus.virus	Yara.contig.14	Pimascovirales	Yaravirales	47.03
Pelophylax.esculentus.virus	Rabbit.fibroma.virus	Chitovirales	Pimascovirales	34.95
Pelophylax.esculentus.virus	NCV27	Pandoravirales	Pimascovirales	41.41
Pelophylax.esculentus.virus	Ga0498922.0001740	Pimascovirales	Yaravirales	38.94
Pelophylax.esculentus.virus	Tupanvirus.soda.lake	Imitervirales	Pimascovirales	44.32
Pelophylax.esculentus.virus	Pates@JAHIZF010000067	Pimascovirales	Yaravirales	41.67
Pelophylax.esculentus.virus	Pandoravirus.aubagnensis	Pandoravirales	Pimascovirales	41.14
Pelophylax.esculentus.virus	Pacmanvirus.A23	Asfuvirales	Pimascovirales	37.48
Pelophylax.esculentus.virus	Red.sea.bream.iridovirus	Pimascovirales	Pimascovirales	55.85
Pelophylax.esculentus.virus	ERX555967.47.fa.dc	Pandoravirales	Pimascovirales	38.42
Pelophylax.esculentus.virus	Sea.otter.poxvirus	Chitovirales	Pimascovirales	35.65
Pelophylax.esculentus.virus	Lymphocystis.disease.virus.3.isolate.SA9	Pimascovirales	Pimascovirales	64.07
Pelophylax.esculentus.virus	Ga0456371.00004425	Pimascovirales	Yaravirales	40.48
Pelophylax.esculentus.virus	Singapore.grouper.iridovirus	Pimascovirales	Pimascovirales	74.17
Pelophylax.esculentus.virus	Dishui.Lake.phycodnavirus.4	Algavirales	Pimascovirales	44.69
Pelophylax.esculentus.virus	Yara@MT293574	Pimascovirales	Yaravirales	41.03
Pelophylax.esculentus.virus	Marseillevirus.cajuinensis	Pimascovirales	Pimascovirales	44.69
Pelophylax.esculentus.virus	Yellowstone.lake.phycodnavirus.1	Algavirales	Pimascovirales	45.51
Pelophylax.esculentus.virus	Phaeocystis.globosa.virus.12T	Imitervirales	Pimascovirales	44.54
Pelophylax.esculentus.virus	Common.midwife.toad.ranavirus	Pimascovirales	Pimascovirales	99.32
Pelophylax.esculentus.virus	Flamingopox.virus.FGPVKD09	Chitovirales	Pimascovirales	36.16
Pelophylax.esculentus.virus	Moumouvirus.goulette	Imitervirales	Pimascovirales	43
Pelophylax.esculentus.virus	Verruc@NZEQ01000048	Pimascovirales	Yaravirales	44.86
Pelophylax.esculentus.virus	Yellowstone.lake.phycodnavirus.2	Algavirales	Pimascovirales	47.41
Pelophylax.esculentus.virus	Tornadovirus.D1	Asfuvirales	Pimascovirales	36.47
Pelophylax.esculentus.virus	Heliothis.virescens.ascovirus.3f	Pimascovirales	Pimascovirales	47.17
Pelophylax.esculentus.virus	Ga0316202.10000687	Pimascovirales	Yaravirales	39.82
Pelophylax.esculentus.virus	Diadromus.pulchellus.ascovirus.4a	Pimascovirales	Pimascovirales	50.48
Pelophylax.esculentus.virus	ERX552299.29.fa.dc	Pandoravirales	Pimascovirales	41.18
Pelophylax.esculentus.virus	European.chub.iridovirus	Pimascovirales	Pimascovirales	57.31
Pelophylax.esculentus.virus	Yara.contig.13	Pimascovirales	Yaravirales	38.89
Pelophylax.esculentus.virus	Emiliania.huxleyi.virus.156	Pandoravirales	Pimascovirales	43.73
Pelophylax.esculentus.virus	Raccoonpox.virus	Chitovirales	Pimascovirales	36.24
Pelophylax.esculentus.virus	Aureococcus.anophagefferens.virus.QBARTUTK	Imitervirales	Pimascovirales	45.05
Pelophylax.esculentus.virus	Turkeypox.virus	Chitovirales	Pimascovirales	36.03
Pelophylax.esculentus.virus	Ga0364482.11457	Pimascovirales	Yaravirales	45.59
Pelophylax.esculentus.virus	Emiliania.huxleyi.virus.201	Pandoravirales	Pimascovirales	43.33
Pelophylax.esculentus.virus	Orthopoxvirus.akhmetapox	Chitovirales	Pimascovirales	35.94
Pelophylax.esculentus.virus	Banggai.cardinalfish.iridovirus	Pimascovirales	Pimascovirales	55.82
Pelophylax.esculentus.virus	2-643267.cc.b85	Pimascovirales	Yaravirales	48.13
Pelophylax.esculentus.virus	Infectious.spleen.and.kidney.necrosis.virus	Pimascovirales	Pimascovirales	55.74
Pelophylax.esculentus.virus	Scale.drop.disease.virus	Pimascovirales	Pimascovirales	57.72
Pelophylax.esculentus.virus	Acanthamoeba.polyphaga.moumouvirus	Imitervirales	Pimascovirales	43.48
Pelophylax.esculentus.virus	Dishui.lake.phycodnavirus.1	Algavirales	Pimascovirales	44.06
Pelophylax.esculentus.virus	Samba.virus	Imitervirales	Pimascovirales	43.58
Pelophylax.esculentus.virus	Andrias.davidianus.ranavirus	Pimascovirales	Pimascovirales	99.48
Pelophylax.esculentus.virus	Ga0073900.10000256	Pimascovirales	Yaravirales	41.74
Pelophylax.esculentus.virus	S-ERX555915-91	Pandoravirales	Pimascovirales	43.2
Pelophylax.esculentus.virus	Kaumoebavirus	Asfuvirales	Pimascovirales	36.76
Pelophylax.esculentus.virus	Viennavirus	Pimascovirales	Pimascovirales	44.3
Pelophylax.esculentus.virus	Pteropox.virus	Chitovirales	Pimascovirales	35.84
Pelophylax.esculentus.virus	Borely.moumouvirus	Imitervirales	Pimascovirales	43.08
Pelophylax.esculentus.virus	Lumpfish.ranavirus	Pimascovirales	Pimascovirales	98.79
Pelophylax.esculentus.virus	Bohle.iridovirus	Pimascovirales	Pimascovirales	99.12
Pelophylax.esculentus.virus	SRX802073.108.fa.dc	Pandoravirales	Pimascovirales	42.37
Pelophylax.esculentus.virus	Pompano.iridovirus	Pimascovirales	Pimascovirales	55.85
Pelophylax.esculentus.virus	Cedratvirus.borely	Pimascovirales	Pimascovirales	45.4
Pelophylax.esculentus.virus	Pithovirus.sibericum	Pimascovirales	Pimascovirales	45.62
Pelophylax.esculentus.virus	Megavirus.courdo11	Imitervirales	Pimascovirales	43.17
Pelophylax.esculentus.virus	Moumouvirus.lavasanguinem	Imitervirales	Pimascovirales	42.91
Pelophylax.esculentus.virus	2-643264.cc.b17	Pimascovirales	Yaravirales	39.03
Pelophylax.esculentus.virus	Ostreococcus.tauri.virus.RT-2011	Algavirales	Pimascovirales	44.59
Pelophylax.esculentus.virus	Faustovirus.strain.D5b	Asfuvirales	Pimascovirales	35.77
Pelophylax.esculentus.virus	Megavirus.chiliensis	Imitervirales	Pimascovirales	43.05
Pelophylax.esculentus.virus	Frog.virus.3	Pimascovirales	Pimascovirales	99.08
Pelophylax.esculentus.virus	Pigeonpox.virus	Chitovirales	Pimascovirales	36.21
Pelophylax.esculentus.virus	Cedratvirus.Zaza.IHUMI	Pimascovirales	Pimascovirales	45.45
Pelophylax.esculentus.virus	Ga0099972.12533457	Pimascovirales	Yaravirales	40.42
Pelophylax.esculentus.virus	Ga0494542.000028	Pimascovirales	Yaravirales	46.25
Pelophylax.esculentus.virus	Pike-perch.iridovirus	Pimascovirales	Pimascovirales	99.48
Pelophylax.esculentus.virus	gamad.contig.24	Pimascovirales	Yaravirales	47.3
Pelophylax.esculentus.virus	Dasineura.jujubifolia.toursvirus.2a	Pimascovirales	Pimascovirales	51.3
Pelophylax.esculentus.virus	Micromonas.sp..RCC1109.virus.MpV1	Algavirales	Pimascovirales	45.26
Pelophylax.esculentus.virus	Invertebrate.iridescent.virus.30	Pimascovirales	Pimascovirales	51
Pelophylax.esculentus.virus	Micromonas.pusilla.virus.12T	Algavirales	Pimascovirales	44.99
Pelophylax.esculentus.virus	ERX552288.49.fa.dc	Pandoravirales	Pimascovirales	40.49
Pelophylax.esculentus.virus	Yellowstone.lake.phycodnavirus.3	Algavirales	Pimascovirales	42.72
Pelophylax.esculentus.virus	Ostreococcus.lucimarinus.virus.OlV5	Algavirales	Pimascovirales	46.7
Pelophylax.esculentus.virus	Faustovirus.sigan	Asfuvirales	Pimascovirales	35.57
Pelophylax.esculentus.virus	Melbournevirus	Pimascovirales	Pimascovirales	44.19
Pelophylax.esculentus.virus	2-643175.cc.b174	Pimascovirales	Yaravirales	38.41
Pelophylax.esculentus.virus	Pseudocowpox.virus	Chitovirales	Pimascovirales	36.61
Pelophylax.esculentus.virus	Acanthamoeba.polyphaga.mimivirus	Imitervirales	Pimascovirales	43.73
Pelophylax.esculentus.virus	Ga0082021.1011136	Pimascovirales	Yaravirales	39.57
Pelophylax.esculentus.virus	Ga0498833.000002	Pimascovirales	Yaravirales	44.22
Pelophylax.esculentus.virus	African.swine.fever.virus.strain.BA71V	Asfuvirales	Pimascovirales	38.89
Mandarin.fish.ranavirus	Ostreococcus.tauri.virus.2	Algavirales	Pimascovirales	45.41
Mandarin.fish.ranavirus	Cedratvirus.A11	Pimascovirales	Pimascovirales	44
Mandarin.fish.ranavirus	Ostreococcus.lucimarinus.virus.OlV1	Algavirales	Pimascovirales	45.64
Mandarin.fish.ranavirus	Ple2@KY346835	Pimascovirales	Yaravirales	45.9
Mandarin.fish.ranavirus	Swinepox.virus	Chitovirales	Pimascovirales	35.18
Mandarin.fish.ranavirus	Ostreococcus.mediterraneus.virus.1	Algavirales	Pimascovirales	45.49
Mandarin.fish.ranavirus	Ga0316204.10002591	Pimascovirales	Yaravirales	36.82
Mandarin.fish.ranavirus	Ga0099972.12006777	Pimascovirales	Yaravirales	42.55
Mandarin.fish.ranavirus	Ga0364480.11582	Pimascovirales	Yaravirales	41.84
Mandarin.fish.ranavirus	2-643251.cc.b109	Pimascovirales	Yaravirales	46.69
Mandarin.fish.ranavirus	Ga0364575.11239	Pimascovirales	Yaravirales	43.4
Mandarin.fish.ranavirus	Ga0209603.1000616	Pimascovirales	Yaravirales	45.68
Mandarin.fish.ranavirus	Mollivirus.Mo1-1	Pandoravirales	Pimascovirales	39.7
Mandarin.fish.ranavirus	Emiliania.huxleyi.virus.164	Pandoravirales	Pimascovirales	43.65
Mandarin.fish.ranavirus	Mollivirus.shaoxing	Pandoravirales	Pimascovirales	39.7
Mandarin.fish.ranavirus	Chrysochromulina.parva.virus.BQ2	Imitervirales	Pimascovirales	0
Mandarin.fish.ranavirus	Salmon.gill.poxvirus	Chitovirales	Pimascovirales	35.86
Mandarin.fish.ranavirus	Bathycoccus.sp..RCC1105.virus.BpV1	Algavirales	Pimascovirales	44.98
Mandarin.fish.ranavirus	Mimivirus.kasaii	Imitervirales	Pimascovirales	43.54
Mandarin.fish.ranavirus	Ga0395773.0000340	Pimascovirales	Yaravirales	35.75
Mandarin.fish.ranavirus	Cafeteria.roenbergensis.virus.BV-PW1	Imitervirales	Pimascovirales	45.09
Mandarin.fish.ranavirus	Trichoplusia.ni.ascovirus.2c	Pimascovirales	Pimascovirales	47.76
Mandarin.fish.ranavirus	Ranavirus.maximus	Pimascovirales	Pimascovirales	80.07
Mandarin.fish.ranavirus	Orthopoxvirus.Abatino	Chitovirales	Pimascovirales	35.79
Mandarin.fish.ranavirus	Faustovirus.strain.E12	Asfuvirales	Pimascovirales	37.57
Mandarin.fish.ranavirus	Haptolina.ericina.virus.RF02	Imitervirales	Pimascovirales	44.4
Mandarin.fish.ranavirus	Wiseana.iridescent.virus	Pimascovirales	Pimascovirales	52.56
Mandarin.fish.ranavirus	Ga0206648.1000510	Pimascovirales	Yaravirales	40.69
Mandarin.fish.ranavirus	Ostreococcus.lucimarinus.virus.2	Algavirales	Pimascovirales	45.41
Mandarin.fish.ranavirus	Cod.iridovirus	Pimascovirales	Pimascovirales	80.14
Mandarin.fish.ranavirus	Pandoravirus.pampulha.8.5	Pandoravirales	Pimascovirales	41.58
Mandarin.fish.ranavirus	Ga0206646.1000143	Pimascovirales	Yaravirales	38.26
Mandarin.fish.ranavirus	Adoxophyes.honmai.enomopoxvirus.L	Chitovirales	Pimascovirales	35.08
Mandarin.fish.ranavirus	Squirrel.poxvirus	Chitovirales	Pimascovirales	35.32
Mandarin.fish.ranavirus	Camelpox.virus	Chitovirales	Pimascovirales	35.67
Mandarin.fish.ranavirus	M-3300018080-19	Pandoravirales	Pimascovirales	42.63
Mandarin.fish.ranavirus	Acanthamoeba.castellanii.mamavirus	Imitervirales	Pimascovirales	43.93
Mandarin.fish.ranavirus	Usurpativirus.massiliensis	Pimascovirales	Provisional	42.32
Mandarin.fish.ranavirus	Ambystoma.tigrinum.virus	Pimascovirales	Pimascovirales	80.2
Mandarin.fish.ranavirus	Abalone.asfa-like.virus.MIE2018	Asfuvirales	Pimascovirales	39.33
Mandarin.fish.ranavirus	Large.yellow.croaker.iridovirus.isolate.Zhoushan	Pimascovirales	Pimascovirales	56.42
Mandarin.fish.ranavirus	Golden.Marseillevirus	Pimascovirales	Pimascovirales	47.37
Mandarin.fish.ranavirus	Spotted.knifejaw.iridovirus	Pimascovirales	Pimascovirales	56.35
Mandarin.fish.ranavirus	Megavirus.vitis	Imitervirales	Pimascovirales	43.34
Mandarin.fish.ranavirus	gamad.contig.1	Pimascovirales	Yaravirales	48.15
Mandarin.fish.ranavirus	Dishui.Lake.phycodnavirus.2	Algavirales	Pimascovirales	45.65
Mandarin.fish.ranavirus	Yaba-like.disease.virus	Chitovirales	Pimascovirales	35.59
Mandarin.fish.ranavirus	Ga0172380.10001380	Pimascovirales	Yaravirales	44.4
Mandarin.fish.ranavirus	Mollivirus.kamchatka	Pandoravirales	Pimascovirales	39.68
Mandarin.fish.ranavirus	Ga0299906.10000416	Pimascovirales	Yaravirales	44.6
Mandarin.fish.ranavirus	Heliothis.virescens.ascovirus.3h	Pimascovirales	Pimascovirales	48.94
Mandarin.fish.ranavirus	Clandestinovirus	Pimascovirales	Provisional	44.89
Mandarin.fish.ranavirus	Florenciella.virus.SA2	Imitervirales	Pimascovirales	44.55
Mandarin.fish.ranavirus	Volepox.virus	Chitovirales	Pimascovirales	35.64
Mandarin.fish.ranavirus	Pandoravirus.celtis	Pandoravirales	Pimascovirales	41.83
Mandarin.fish.ranavirus	Acanthamoeba.polyphaga.mimivirus.strain.Kroon	Imitervirales	Pimascovirales	43.67
Mandarin.fish.ranavirus	Yoka.poxvirus	Chitovirales	Pimascovirales	36.42
Mandarin.fish.ranavirus	S-1091232-186	Pandoravirales	Pimascovirales	41.35
Mandarin.fish.ranavirus	Ga0395805.0001540	Pimascovirales	Yaravirales	40
Mandarin.fish.ranavirus	Kaumoebavirus.strain.KLCC10	Asfuvirales	Pimascovirales	39.12
Mandarin.fish.ranavirus	Eastern.grey.kangaroopox.virus	Chitovirales	Pimascovirales	35.76
Mandarin.fish.ranavirus	Cotonvirus.japonicus	Imitervirales	Pimascovirales	43.77
Mandarin.fish.ranavirus	Monkeypox.virus	Chitovirales	Pimascovirales	35.56
Mandarin.fish.ranavirus	Invertebrate.iridovirus.25	Pimascovirales	Pimascovirales	51.93
Mandarin.fish.ranavirus	Ga0500728.00048748	Pimascovirales	Yaravirales	39.39
Mandarin.fish.ranavirus	Pandoravirus.quercus	Pandoravirales	Pimascovirales	41.86
Mandarin.fish.ranavirus	Mythimna.separata.entomopoxvirus.L	Chitovirales	Pimascovirales	34.99
Mandarin.fish.ranavirus	Ga0114338.1000305	Pimascovirales	Yaravirales	40.25
Mandarin.fish.ranavirus	Cedratvirus.plubellavi	Pimascovirales	Pimascovirales	44.1
Mandarin.fish.ranavirus	Tupanvirus.deep.ocean	Imitervirales	Pimascovirales	43.85
Mandarin.fish.ranavirus	Turbot.reddish.body.iridovirus	Pimascovirales	Pimascovirales	56.44
Mandarin.fish.ranavirus	Sheeppox.virus	Chitovirales	Pimascovirales	35.31
Mandarin.fish.ranavirus	Canarypox.virus	Chitovirales	Pimascovirales	35.2
Mandarin.fish.ranavirus	Pandoravirus.mammoth	Pandoravirales	Pimascovirales	42
Mandarin.fish.ranavirus	2-643263.cc.b100	Pimascovirales	Yaravirales	45.65
Mandarin.fish.ranavirus	Noumeavirus	Pimascovirales	Pimascovirales	43.16
Mandarin.fish.ranavirus	Ostreococcus.tauri.virus.1	Algavirales	Pimascovirales	45.34
Mandarin.fish.ranavirus	European.sheatfish.virus	Pimascovirales	Pimascovirales	80.29
Mandarin.fish.ranavirus	Molluscum.contagiosum.virus.subtype.1	Chitovirales	Pimascovirales	34.71
Mandarin.fish.ranavirus	Pandoravirus.macleodensis	Pandoravirales	Pimascovirales	41.95
Mandarin.fish.ranavirus	Fowlpox.virus	Chitovirales	Pimascovirales	35.48
Mandarin.fish.ranavirus	Pandoravirus.japonicus	Pandoravirales	Pimascovirales	41.84
Mandarin.fish.ranavirus	Brazilian.marseillevirus	Pimascovirales	Pimascovirales	43.27
Mandarin.fish.ranavirus	Shrimp.hemocyte.iridescent.virus	Pimascovirales	Pimascovirales	56.05
Mandarin.fish.ranavirus	Ga0209337.1000251	Pimascovirales	Yaravirales	45.9
Mandarin.fish.ranavirus	SRX802202.129.fa.dc	Pandoravirales	Pimascovirales	39.17
Mandarin.fish.ranavirus	Feldmannia.irregularis.virus	Pandoravirales	Pimascovirales	44.7
Mandarin.fish.ranavirus	Ga0456371.00003851	Pimascovirales	Yaravirales	40.37
Mandarin.fish.ranavirus	Spodoptera.frugiperda.ascovirus.1a	Pimascovirales	Pimascovirales	47.22
Mandarin.fish.ranavirus	Faustovirus.strain.M6	Asfuvirales	Pimascovirales	36.28
Mandarin.fish.ranavirus	Faustovirus.strain.D6	Asfuvirales	Pimascovirales	36.28
Mandarin.fish.ranavirus	Acanthamoeba.castellanii.medusavirus.strain.stheno	Pimascovirales	Provisional	43.45
Mandarin.fish.ranavirus	Western.grey.kangaroopox.virus	Chitovirales	Pimascovirales	35.96
Mandarin.fish.ranavirus	Myxoma.virus	Chitovirales	Pimascovirales	35.16
Mandarin.fish.ranavirus	Naiavirus	Pimascovirales	Pimascovirales	44.67
Mandarin.fish.ranavirus	Hokovirus.HKV1	Imitervirales	Pimascovirales	45.12
Mandarin.fish.ranavirus	Armadillidium.vulgare.iridescent.virus	Pimascovirales	Pimascovirales	51.77
Mandarin.fish.ranavirus	Goatpox.virus.Pellor	Chitovirales	Pimascovirales	35.36
Mandarin.fish.ranavirus	Murmansk.poxvirus	Chitovirales	Pimascovirales	36.21
Mandarin.fish.ranavirus	Acanthamoeba.castellanii.medusavirus	Pimascovirales	Provisional	43.6
Mandarin.fish.ranavirus	Parapoxvirus.red.deer.HL953	Chitovirales	Pimascovirales	36.96
Mandarin.fish.ranavirus	Ostreococcus.lucimarinus.virus.7	Algavirales	Pimascovirales	45.64
Mandarin.fish.ranavirus	Marseillevirus.marseillevirus.strain.T19	Pimascovirales	Pimascovirales	41.73
Mandarin.fish.ranavirus	Deerpox.virus.W-848-83	Chitovirales	Pimascovirales	35.43
Mandarin.fish.ranavirus	Emiliania.huxleyi.virus.202	Pandoravirales	Pimascovirales	44.09
Mandarin.fish.ranavirus	Eptesipox.virus	Chitovirales	Pimascovirales	34.31
Mandarin.fish.ranavirus	Medusavirus.euryale	Pimascovirales	Provisional	42.17
Mandarin.fish.ranavirus	Skunkpox.virus	Chitovirales	Pimascovirales	35.69
Mandarin.fish.ranavirus	Melanoplus.sanguinipes.entomopoxvirus	Chitovirales	Pimascovirales	35.4
Mandarin.fish.ranavirus	Bathycoccus.sp..RCC716.virus.3	Algavirales	Pimascovirales	44.85
Mandarin.fish.ranavirus	Emiliania.huxleyi.virus.18	Pandoravirales	Pimascovirales	44.02
Mandarin.fish.ranavirus	Nile.crocodilepox.virus	Chitovirales	Pimascovirales	35.74
Mandarin.fish.ranavirus	M-3300017989-29	Pandoravirales	Pimascovirales	39.89
Mandarin.fish.ranavirus	Ga0456365.0001534	Pimascovirales	Yaravirales	46.15
Mandarin.fish.ranavirus	ERX682739.15.fa.dc	Pimascovirales	Provisional	40.64
Mandarin.fish.ranavirus	Mimivirus.reunion	Imitervirales	Pimascovirales	44.13
Mandarin.fish.ranavirus	gamad.contig.2	Pimascovirales	Yaravirales	47.52
Mandarin.fish.ranavirus	Faustovirus.higan	Asfuvirales	Pimascovirales	36.23
Mandarin.fish.ranavirus	Paramecium.bursaria.Chlorella.virus.1	Algavirales	Pimascovirales	43.97
Mandarin.fish.ranavirus	Mimivirus.shirakomae	Imitervirales	Pimascovirales	43.54
Mandarin.fish.ranavirus	Heliothis.virescens.ascovirus.3e	Pimascovirales	Pimascovirales	49.05
Mandarin.fish.ranavirus	Jyvaskylavirus	Pimascovirales	Pimascovirales	43.68
Mandarin.fish.ranavirus	Satyrvirus.SAV1	Imitervirales	Pimascovirales	44.16
Mandarin.fish.ranavirus	Pacmanvirus.S19	Asfuvirales	Pimascovirales	37.6
Mandarin.fish.ranavirus	Orf.virus	Chitovirales	Pimascovirales	36.39
Mandarin.fish.ranavirus	Feldmannia.species.virus.FsV-158	Pandoravirales	Pimascovirales	45.13
Mandarin.fish.ranavirus	ERX552244.11.fa.dc	Pandoravirales	Pimascovirales	43.46
Mandarin.fish.ranavirus	Cannes.8.virus	Pimascovirales	Pimascovirales	43.51
Mandarin.fish.ranavirus	Giant.sea.perch.iridovirus.K1	Pimascovirales	Pimascovirales	56.35
Mandarin.fish.ranavirus	Bovine.papular.stomatitis.virus	Chitovirales	Pimascovirales	36.19
Mandarin.fish.ranavirus	Heterosigma.akashiwo.virus.01	Algavirales	Pimascovirales	46.57
Mandarin.fish.ranavirus	Tetraselmis.virus.1	Imitervirales	Pimascovirales	45.59
Mandarin.fish.ranavirus	Ectocarpus.siliculosus.virus.1	Pandoravirales	Pimascovirales	39.93
Mandarin.fish.ranavirus	Ga0182215.1000012	Pimascovirales	Yaravirales	43.09
Mandarin.fish.ranavirus	Only.Syngen.Nebraska.virus.5	Algavirales	Pimascovirales	43.02
Mandarin.fish.ranavirus	Cherax.quadricarinatus.iridovirus	Pimascovirales	Pimascovirales	56.05
Mandarin.fish.ranavirus	Cowpox.virus	Chitovirales	Pimascovirales	35.64
Mandarin.fish.ranavirus	Ga0211564.10000112	Pimascovirales	Yaravirales	48.58
Mandarin.fish.ranavirus	Tunisvirus.fontaine2	Pimascovirales	Pimascovirales	42.95
Mandarin.fish.ranavirus	Ple1b@KY203336	Pimascovirales	Yaravirales	47.33
Mandarin.fish.ranavirus	Trichoplusia.ni.ascovirus.6b	Pimascovirales	Pimascovirales	47.68
Mandarin.fish.ranavirus	Largemouth.bass.virus	Pimascovirales	Pimascovirales	99.8
Mandarin.fish.ranavirus	Faustovirus.strain.E24	Asfuvirales	Pimascovirales	37.57
Mandarin.fish.ranavirus	Faustovirus.mariensis	Asfuvirales	Pimascovirales	37.57
Mandarin.fish.ranavirus	Faustovirus.strain.D3	Asfuvirales	Pimascovirales	36.28
Mandarin.fish.ranavirus	Brazilian.cedratvirus.IHUMI	Pimascovirales	Pimascovirales	44.22
Mandarin.fish.ranavirus	Pandoravirus.salinus	Pandoravirales	Pimascovirales	41.81
Mandarin.fish.ranavirus	Grouper.iridovirus	Pimascovirales	Pimascovirales	75.7
Mandarin.fish.ranavirus	Klosneuvirus.KNV1	Imitervirales	Pimascovirales	44.32
Mandarin.fish.ranavirus	Bodo.saltans.virus	Imitervirales	Pimascovirales	43.98
Mandarin.fish.ranavirus	Seal.parapoxvirus	Chitovirales	Pimascovirales	35.96
Mandarin.fish.ranavirus	Paramecium.bursaria.Chlorella.virus.FR483	Algavirales	Pimascovirales	44.95
Mandarin.fish.ranavirus	Short-finned.eel.virus	Pimascovirales	Pimascovirales	80.24
Mandarin.fish.ranavirus	Choristoneura.rosaceana.entomopoxvirus.L	Chitovirales	Pimascovirales	35.91
Mandarin.fish.ranavirus	Emiliania.huxleyi.virus.M1	Pandoravirales	Pimascovirales	43.18
Mandarin.fish.ranavirus	Lymphocystis.disease.virus.2.LCDV-JP.Oita.2018	Pimascovirales	Pimascovirales	65.02
Mandarin.fish.ranavirus	Faustovirus.strain.E9	Asfuvirales	Pimascovirales	37.4
Mandarin.fish.ranavirus	Ga0208966.1000066	Pimascovirales	Yaravirales	47.74
Mandarin.fish.ranavirus	Ga0105092.10000132	Pimascovirales	Yaravirales	43.24
Mandarin.fish.ranavirus	Phaeocystis.globosa.virus.PgV-16T	Imitervirales	Pimascovirales	44.48
Mandarin.fish.ranavirus	Cedratvirus.lausannensis	Pimascovirales	Pimascovirales	44.1
Mandarin.fish.ranavirus	Faustovirus.strain.LCD7	Asfuvirales	Pimascovirales	36.28
Mandarin.fish.ranavirus	Ga0182030.10004970	Pimascovirales	Yaravirales	37.6
Mandarin.fish.ranavirus	Megavirus.baoshan	Imitervirales	Pimascovirales	43.41
Mandarin.fish.ranavirus	Anopheles.minimus.iridovirus	Pimascovirales	Pimascovirales	52.05
Mandarin.fish.ranavirus	Megavirus.lba	Imitervirales	Pimascovirales	43.38
Mandarin.fish.ranavirus	Ga0364574.11311	Pimascovirales	Yaravirales	37.72
Mandarin.fish.ranavirus	Ga0181424.10000048	Pimascovirales	Yaravirales	45.27
Mandarin.fish.ranavirus	Ga0494229.04493	Pimascovirales	Yaravirales	49.59
Mandarin.fish.ranavirus	Emiliania.huxleyi.virus.207	Pandoravirales	Pimascovirales	43.59
Mandarin.fish.ranavirus	Pandoravirus.massiliensis	Pandoravirales	Pimascovirales	42.26
Mandarin.fish.ranavirus	Faustovirus.strain.VV10	Asfuvirales	Pimascovirales	35.21
Mandarin.fish.ranavirus	2-643264.cc.b29	Pimascovirales	Yaravirales	45.68
Mandarin.fish.ranavirus	Faustovirus.strain.VV57	Asfuvirales	Pimascovirales	36.28
Mandarin.fish.ranavirus	Faustovirus.strain.D5a	Asfuvirales	Pimascovirales	37.57
Mandarin.fish.ranavirus	Vaccinia.virus	Chitovirales	Pimascovirales	35.84
Mandarin.fish.ranavirus	Faustovirus.ST1	Asfuvirales	Pimascovirales	36.64
Mandarin.fish.ranavirus	Emiliania.huxleyi.virus.145	Pandoravirales	Pimascovirales	43.65
Mandarin.fish.ranavirus	Taterapox.virus	Chitovirales	Pimascovirales	35.73
Mandarin.fish.ranavirus	Mimivirus.Bombay	Imitervirales	Pimascovirales	43.54
Mandarin.fish.ranavirus	Ga0315315.10000403	Pimascovirales	Yaravirales	46.09
Mandarin.fish.ranavirus	S-3300013131-216	Pandoravirales	Pimascovirales	36.63
Mandarin.fish.ranavirus	Flavob@PALO01000034	Pimascovirales	Yaravirales	47.41
Mandarin.fish.ranavirus	Lymphocystis.disease.virus.Sa	Pimascovirales	Pimascovirales	64.58
Mandarin.fish.ranavirus	Ga0364479.12703	Pimascovirales	Yaravirales	43.53
Mandarin.fish.ranavirus	Emiliania.huxleyi.virus.99B1	Pandoravirales	Pimascovirales	43.14
Mandarin.fish.ranavirus	ERX552302.38.fa.dc	Pandoravirales	Pimascovirales	45.2
Mandarin.fish.ranavirus	Saudi.moumouvirus	Imitervirales	Pimascovirales	43.55
Mandarin.fish.ranavirus	2-643251.cc.b150	Pimascovirales	Yaravirales	42.81
Mandarin.fish.ranavirus	Fadolivirus.FV1VV64	Imitervirales	Pimascovirales	45.32
Mandarin.fish.ranavirus	Heliothis.virescens.ascovirus.3i	Pimascovirales	Pimascovirales	49.05
Mandarin.fish.ranavirus	Ga0211699.10000211	Pimascovirales	Yaravirales	47.13
Mandarin.fish.ranavirus	Largemouth.bass.ulcerative.syndrome.virus	Pimascovirales	Pimascovirales	56.62
Mandarin.fish.ranavirus	Mollivirus.sibericum	Pandoravirales	Pimascovirales	39.7
Mandarin.fish.ranavirus	S-1016713-165	Pandoravirales	Pimascovirales	43.67
Mandarin.fish.ranavirus	Acanthocystis.turfacea.Chlorella.virus.1	Algavirales	Pimascovirales	44.57
Mandarin.fish.ranavirus	Bathycoccus.sp..RCC1105.virus.BpV2	Algavirales	Pimascovirales	45.06
Mandarin.fish.ranavirus	Invertebrate.iridovirus.22	Pimascovirales	Pimascovirales	51.88
Mandarin.fish.ranavirus	Cedratvirus.kamchatka	Pimascovirales	Pimascovirales	44.18
Mandarin.fish.ranavirus	Orpheovirus.IHUMI-LCC2	Pimascovirales	Pimascovirales	43.5
Mandarin.fish.ranavirus	Moumouvirus.maliensis	Imitervirales	Pimascovirales	43.75
Mandarin.fish.ranavirus	Paramecium.bursaria.Chlorella.virus.NY2A	Algavirales	Pimascovirales	43.66
Mandarin.fish.ranavirus	Marseillevirus.Shanghai	Pimascovirales	Pimascovirales	43.63
Mandarin.fish.ranavirus	Chrysochromulina.ericina.virus.CeV-01B	Imitervirales	Pimascovirales	45.35
Mandarin.fish.ranavirus	Betaentomopoxvirus.amoorei	Chitovirales	Pimascovirales	35.08
Mandarin.fish.ranavirus	Catovirus.naegleriensis	Imitervirales	Pimascovirales	43.97
Mandarin.fish.ranavirus	Faustovirus.strain.VV63	Asfuvirales	Pimascovirales	36.28
Mandarin.fish.ranavirus	Ushikuvirus	Pimascovirales	Provisional	41.55
Mandarin.fish.ranavirus	Yaba.monkey.tumor.virus	Chitovirales	Pimascovirales	34.98
Mandarin.fish.ranavirus	Lymphocystis.disease.virus.isolate.China	Pimascovirales	Pimascovirales	64.95
Mandarin.fish.ranavirus	Aureococcus.anophagefferens.virus.Btv-01	Imitervirales	Pimascovirales	45.1
Mandarin.fish.ranavirus	Marseillevirus.futianmevirus	Pimascovirales	Pimascovirales	43.94
Mandarin.fish.ranavirus	Port-miou.virus	Pimascovirales	Pimascovirales	43.63
Mandarin.fish.ranavirus	Emiliania.huxleyi.virus.86	Pandoravirales	Pimascovirales	43.14
Mandarin.fish.ranavirus	Tokyovirus.A1	Pimascovirales	Pimascovirales	43.83
Mandarin.fish.ranavirus	Phaglo.G	Pimascovirales	Yaravirales	46.31
Mandarin.fish.ranavirus	Pandoravirus.pampulha.Biwa	Pandoravirales	Pimascovirales	41.58
Mandarin.fish.ranavirus	Pandoravirus.braziliensis	Pandoravirales	Pimascovirales	42.04
Mandarin.fish.ranavirus	Yasminevirus.GU-2018	Imitervirales	Pimascovirales	42.63
Mandarin.fish.ranavirus	Lymphocystis.disease.virus.4.isolate.LCDV-WC	Pimascovirales	Pimascovirales	64.29
Mandarin.fish.ranavirus	Ga0494180.0000023	Pimascovirales	Yaravirales	47.93
Mandarin.fish.ranavirus	Ga0307472.100000045	Pimascovirales	Yaravirales	40.29
Mandarin.fish.ranavirus	Cotia.virus.SPAn232	Chitovirales	Pimascovirales	34.96
Mandarin.fish.ranavirus	NCV18	Pandoravirales	Pimascovirales	43.43
Mandarin.fish.ranavirus	Faustovirus.strain.E23	Asfuvirales	Pimascovirales	37.57
Mandarin.fish.ranavirus	Punuivirus.latens.CC-2937	Imitervirales	Pimascovirales	47.07
Mandarin.fish.ranavirus	Pithovirus.mammoth	Pimascovirales	Pimascovirales	43.71
Mandarin.fish.ranavirus	Emiliania.huxleyi.virus.88	Pandoravirales	Pimascovirales	43.14
Mandarin.fish.ranavirus	Hydrivirus	Pimascovirales	Pimascovirales	43.64
Mandarin.fish.ranavirus	gamad.contig.21	Pimascovirales	Yaravirales	47.95
Mandarin.fish.ranavirus	Marseillevirus.pantanense	Pimascovirales	Pimascovirales	43.89
Mandarin.fish.ranavirus	2-643253.cc.b193	Pimascovirales	Yaravirales	45.68
Mandarin.fish.ranavirus	Prymnesium.kappa.virus.RF02	Imitervirales	Pimascovirales	45.21
Mandarin.fish.ranavirus	Heliothis.virescens.ascovirus.3g	Pimascovirales	Pimascovirales	49.05
Mandarin.fish.ranavirus	Catovirus.CTV1	Imitervirales	Pimascovirales	42.23
Mandarin.fish.ranavirus	Paramecium.bursaria.Chlorella.virus.AR158	Algavirales	Pimascovirales	43.82
Mandarin.fish.ranavirus	2-643187.cc.b65	Pimascovirales	Yaravirales	45.68
Mandarin.fish.ranavirus	Epizootic.haematopoietic.necrosis.virus	Pimascovirales	Pimascovirales	80.38
Mandarin.fish.ranavirus	Heliothis.virescens.ascovirus.3j	Pimascovirales	Pimascovirales	48.89
Mandarin.fish.ranavirus	Ga0070689.100000280	Pimascovirales	Yaravirales	43.17
Mandarin.fish.ranavirus	Variola.virus	Chitovirales	Pimascovirales	35.79
Mandarin.fish.ranavirus	Acanthamoeba.polyphaga.mimivirus.isolate.M4	Imitervirales	Pimascovirales	43.92
Mandarin.fish.ranavirus	Faustovirus.strain.liban	Asfuvirales	Pimascovirales	37.48
Mandarin.fish.ranavirus	Pacmanvirus.lostcity	Asfuvirales	Pimascovirales	37.45
Mandarin.fish.ranavirus	Florenciella.virus.SA1	Imitervirales	Pimascovirales	47.06
Mandarin.fish.ranavirus	Anomala.cuprea.entomopoxvirus	Chitovirales	Pimascovirales	33.61
Mandarin.fish.ranavirus	Phaeocystis.globosa.virus.14T	Imitervirales	Pimascovirales	44.48
Mandarin.fish.ranavirus	Acanthamoeba.polyphaga.mimivirus.strain.Oyster	Imitervirales	Pimascovirales	43.4
Mandarin.fish.ranavirus	Lausannevirus	Pimascovirales	Pimascovirales	43.69
Mandarin.fish.ranavirus	Paramecium.bursaria.chlorella.virus.MT325	Algavirales	Pimascovirales	44.87
Mandarin.fish.ranavirus	gamad.contig.18	Pimascovirales	Yaravirales	46.72
Mandarin.fish.ranavirus	Megavirus.caiporensis	Imitervirales	Pimascovirales	43.21
Mandarin.fish.ranavirus	Pandoravirus.dulcis	Pandoravirales	Pimascovirales	41.94
Mandarin.fish.ranavirus	Faustovirus.strain.S17	Asfuvirales	Pimascovirales	36.28
Mandarin.fish.ranavirus	Pandoravirus.belohorizontensis	Pandoravirales	Pimascovirales	42.27
Mandarin.fish.ranavirus	Invertebrate.iridescent.virus.3	Pimascovirales	Pimascovirales	51.14
Mandarin.fish.ranavirus	ERX250271.266.fa.dc	Pimascovirales	Provisional	41.91
Mandarin.fish.ranavirus	Pandoravirus.inopinatum	Pandoravirales	Pimascovirales	40.88
Mandarin.fish.ranavirus	Pithovirus.LC8	Pimascovirales	Pimascovirales	44.59
Mandarin.fish.ranavirus	Pandoravirus.talik	Pandoravirales	Pimascovirales	41.71
Mandarin.fish.ranavirus	Kurlavirus.BKC-1	Pimascovirales	Pimascovirales	43.36
Mandarin.fish.ranavirus	Powai.lake.megavirus	Imitervirales	Pimascovirales	43.14
Mandarin.fish.ranavirus	Ostreococcus.tauri.virus.OtV5	Algavirales	Pimascovirales	45.49
Mandarin.fish.ranavirus	Pandoravirus.kuranda	Pandoravirales	Pimascovirales	42.18
Mandarin.fish.ranavirus	Penguinpox.virus	Chitovirales	Pimascovirales	35.25
Mandarin.fish.ranavirus	Ga0395696.000216	Pimascovirales	Yaravirales	37.66
Mandarin.fish.ranavirus	Moumouvirus.australiensis	Imitervirales	Pimascovirales	43.89
Mandarin.fish.ranavirus	Lumpy.skin.disease.virus.NI-2490	Chitovirales	Pimascovirales	35.47
Mandarin.fish.ranavirus	Dishui.Lake.phycodnavirus.3	Algavirales	Pimascovirales	45.47
Mandarin.fish.ranavirus	ERX552277.13.fa.dc	Pandoravirales	Pimascovirales	45.28
Mandarin.fish.ranavirus	Furtivovirus	Pimascovirales	Provisional	42.87
Mandarin.fish.ranavirus	Invertebrate.iridescent.virus.6	Pimascovirales	Pimascovirales	52.49
Mandarin.fish.ranavirus	Ectromelia.virus	Chitovirales	Pimascovirales	35.84
Mandarin.fish.ranavirus	Harvfovirus.HAV1	Imitervirales	Pimascovirales	43.64
Mandarin.fish.ranavirus	gamad.contig.17	Pimascovirales	Yaravirales	45.9
Mandarin.fish.ranavirus	Lymphocystis.disease.virus.1	Pimascovirales	Pimascovirales	63.4
Mandarin.fish.ranavirus	Yara.contig.14	Pimascovirales	Yaravirales	47.03
Mandarin.fish.ranavirus	Rabbit.fibroma.virus	Chitovirales	Pimascovirales	34.96
Mandarin.fish.ranavirus	NCV27	Pandoravirales	Pimascovirales	41.93
Mandarin.fish.ranavirus	Ga0498922.0001740	Pimascovirales	Yaravirales	40.09
Mandarin.fish.ranavirus	Tupanvirus.soda.lake	Imitervirales	Pimascovirales	43.9
Mandarin.fish.ranavirus	Pates@JAHIZF010000067	Pimascovirales	Yaravirales	43.12
Mandarin.fish.ranavirus	Pandoravirus.aubagnensis	Pandoravirales	Pimascovirales	42.09
Mandarin.fish.ranavirus	Pacmanvirus.A23	Asfuvirales	Pimascovirales	37.38
Mandarin.fish.ranavirus	Red.sea.bream.iridovirus	Pimascovirales	Pimascovirales	56.37
Mandarin.fish.ranavirus	ERX555967.47.fa.dc	Pandoravirales	Pimascovirales	39.53
Mandarin.fish.ranavirus	Sea.otter.poxvirus	Chitovirales	Pimascovirales	35.01
Mandarin.fish.ranavirus	Lymphocystis.disease.virus.3.isolate.SA9	Pimascovirales	Pimascovirales	64.58
Mandarin.fish.ranavirus	Ga0456371.00004425	Pimascovirales	Yaravirales	40
Mandarin.fish.ranavirus	Singapore.grouper.iridovirus	Pimascovirales	Pimascovirales	75.56
Mandarin.fish.ranavirus	Dishui.Lake.phycodnavirus.4	Algavirales	Pimascovirales	44.97
Mandarin.fish.ranavirus	Yara@MT293574	Pimascovirales	Yaravirales	41.54
Mandarin.fish.ranavirus	Marseillevirus.cajuinensis	Pimascovirales	Pimascovirales	44.05
Mandarin.fish.ranavirus	Yellowstone.lake.phycodnavirus.1	Algavirales	Pimascovirales	45.55
Mandarin.fish.ranavirus	Phaeocystis.globosa.virus.12T	Imitervirales	Pimascovirales	44.48
Mandarin.fish.ranavirus	Common.midwife.toad.ranavirus	Pimascovirales	Pimascovirales	82.35
Mandarin.fish.ranavirus	Flamingopox.virus.FGPVKD09	Chitovirales	Pimascovirales	35.25
Mandarin.fish.ranavirus	Moumouvirus.goulette	Imitervirales	Pimascovirales	43.79
Mandarin.fish.ranavirus	Verruc@NZEQ01000048	Pimascovirales	Yaravirales	46.31
Mandarin.fish.ranavirus	Yellowstone.lake.phycodnavirus.2	Algavirales	Pimascovirales	47.26
Mandarin.fish.ranavirus	Tornadovirus.D1	Asfuvirales	Pimascovirales	36.84
Mandarin.fish.ranavirus	Heliothis.virescens.ascovirus.3f	Pimascovirales	Pimascovirales	48.99
Mandarin.fish.ranavirus	Ga0316202.10000687	Pimascovirales	Yaravirales	40.89
Mandarin.fish.ranavirus	Diadromus.pulchellus.ascovirus.4a	Pimascovirales	Pimascovirales	50.88
Mandarin.fish.ranavirus	ERX552299.29.fa.dc	Pandoravirales	Pimascovirales	41.16
Mandarin.fish.ranavirus	European.chub.iridovirus	Pimascovirales	Pimascovirales	57.5
Mandarin.fish.ranavirus	Yara.contig.13	Pimascovirales	Yaravirales	40.17
Mandarin.fish.ranavirus	Emiliania.huxleyi.virus.156	Pandoravirales	Pimascovirales	44.02
Mandarin.fish.ranavirus	Raccoonpox.virus	Chitovirales	Pimascovirales	35.86
Mandarin.fish.ranavirus	Aureococcus.anophagefferens.virus.QBARTUTK	Imitervirales	Pimascovirales	45.08
Mandarin.fish.ranavirus	Turkeypox.virus	Chitovirales	Pimascovirales	35.29
Mandarin.fish.ranavirus	Ga0364482.11457	Pimascovirales	Yaravirales	45.59
Mandarin.fish.ranavirus	Emiliania.huxleyi.virus.201	Pandoravirales	Pimascovirales	43.09
Mandarin.fish.ranavirus	Orthopoxvirus.akhmetapox	Chitovirales	Pimascovirales	35.6
Mandarin.fish.ranavirus	Banggai.cardinalfish.iridovirus	Pimascovirales	Pimascovirales	56.62
Mandarin.fish.ranavirus	2-643267.cc.b85	Pimascovirales	Yaravirales	48.15
Mandarin.fish.ranavirus	Infectious.spleen.and.kidney.necrosis.virus	Pimascovirales	Pimascovirales	56.62
Mandarin.fish.ranavirus	Scale.drop.disease.virus	Pimascovirales	Pimascovirales	57.67
Mandarin.fish.ranavirus	Acanthamoeba.polyphaga.moumouvirus	Imitervirales	Pimascovirales	43.72
Mandarin.fish.ranavirus	Dishui.lake.phycodnavirus.1	Algavirales	Pimascovirales	43.27
Mandarin.fish.ranavirus	Samba.virus	Imitervirales	Pimascovirales	43.54
Mandarin.fish.ranavirus	Andrias.davidianus.ranavirus	Pimascovirales	Pimascovirales	80.32
Mandarin.fish.ranavirus	Ga0073900.10000256	Pimascovirales	Yaravirales	40.69
Mandarin.fish.ranavirus	S-ERX555915-91	Pandoravirales	Pimascovirales	43.37
Mandarin.fish.ranavirus	Kaumoebavirus	Asfuvirales	Pimascovirales	38.04
Mandarin.fish.ranavirus	Viennavirus	Pimascovirales	Pimascovirales	43.84
Mandarin.fish.ranavirus	Pteropox.virus	Chitovirales	Pimascovirales	35.2
Mandarin.fish.ranavirus	Borely.moumouvirus	Imitervirales	Pimascovirales	43.41
Mandarin.fish.ranavirus	Lumpfish.ranavirus	Pimascovirales	Pimascovirales	80.01
Mandarin.fish.ranavirus	Bohle.iridovirus	Pimascovirales	Pimascovirales	80.22
Mandarin.fish.ranavirus	SRX802073.108.fa.dc	Pandoravirales	Pimascovirales	43.48
Mandarin.fish.ranavirus	Pompano.iridovirus	Pimascovirales	Pimascovirales	56.37
Mandarin.fish.ranavirus	Cedratvirus.borely	Pimascovirales	Pimascovirales	44.15
Mandarin.fish.ranavirus	Pithovirus.sibericum	Pimascovirales	Pimascovirales	43.76
Mandarin.fish.ranavirus	Megavirus.courdo11	Imitervirales	Pimascovirales	43.26
Mandarin.fish.ranavirus	Moumouvirus.lavasanguinem	Imitervirales	Pimascovirales	43.24
Mandarin.fish.ranavirus	2-643264.cc.b17	Pimascovirales	Yaravirales	39.68
Mandarin.fish.ranavirus	Ostreococcus.tauri.virus.RT-2011	Algavirales	Pimascovirales	45.99
Mandarin.fish.ranavirus	Faustovirus.strain.D5b	Asfuvirales	Pimascovirales	36.28
Mandarin.fish.ranavirus	Megavirus.chiliensis	Imitervirales	Pimascovirales	43.34
Mandarin.fish.ranavirus	Frog.virus.3	Pimascovirales	Pimascovirales	80.33
Mandarin.fish.ranavirus	Pigeonpox.virus	Chitovirales	Pimascovirales	35.37
Mandarin.fish.ranavirus	Cedratvirus.Zaza.IHUMI	Pimascovirales	Pimascovirales	44.1
Mandarin.fish.ranavirus	Ga0099972.12533457	Pimascovirales	Yaravirales	40
Mandarin.fish.ranavirus	Ga0494542.000028	Pimascovirales	Yaravirales	46.28
Mandarin.fish.ranavirus	Pike-perch.iridovirus	Pimascovirales	Pimascovirales	80.39
Mandarin.fish.ranavirus	gamad.contig.24	Pimascovirales	Yaravirales	46.91
Mandarin.fish.ranavirus	Dasineura.jujubifolia.toursvirus.2a	Pimascovirales	Pimascovirales	51.55
Mandarin.fish.ranavirus	Micromonas.sp..RCC1109.virus.MpV1	Algavirales	Pimascovirales	45.86
Mandarin.fish.ranavirus	Invertebrate.iridescent.virus.30	Pimascovirales	Pimascovirales	51.84
Mandarin.fish.ranavirus	Micromonas.pusilla.virus.12T	Algavirales	Pimascovirales	46.28
Mandarin.fish.ranavirus	ERX552288.49.fa.dc	Pandoravirales	Pimascovirales	40.2
Mandarin.fish.ranavirus	Yellowstone.lake.phycodnavirus.3	Algavirales	Pimascovirales	42.83
Mandarin.fish.ranavirus	Ostreococcus.lucimarinus.virus.OlV5	Algavirales	Pimascovirales	47.38
Mandarin.fish.ranavirus	Faustovirus.sigan	Asfuvirales	Pimascovirales	36.23
Mandarin.fish.ranavirus	Melbournevirus	Pimascovirales	Pimascovirales	43.6
Mandarin.fish.ranavirus	2-643175.cc.b174	Pimascovirales	Yaravirales	38.55
Mandarin.fish.ranavirus	Pseudocowpox.virus	Chitovirales	Pimascovirales	36.12
Mandarin.fish.ranavirus	Acanthamoeba.polyphaga.mimivirus	Imitervirales	Pimascovirales	43.92
Mandarin.fish.ranavirus	Ga0082021.1011136	Pimascovirales	Yaravirales	40.69
Mandarin.fish.ranavirus	Ga0498833.000002	Pimascovirales	Yaravirales	46.73
Mandarin.fish.ranavirus	African.swine.fever.virus.strain.BA71V	Asfuvirales	Pimascovirales	39.25
Ostreococcus.tauri.virus.2	Cedratvirus.A11	Algavirales	Pimascovirales	47.19
Ostreococcus.tauri.virus.2	Ostreococcus.lucimarinus.virus.OlV1	Algavirales	Algavirales	96.28
Ostreococcus.tauri.virus.2	Ple2@KY346835	Algavirales	Yaravirales	50.32
Ostreococcus.tauri.virus.2	Swinepox.virus	Algavirales	Chitovirales	38.15
Ostreococcus.tauri.virus.2	Ostreococcus.mediterraneus.virus.1	Algavirales	Algavirales	97.35
Ostreococcus.tauri.virus.2	Ga0316204.10002591	Algavirales	Yaravirales	39.74
Ostreococcus.tauri.virus.2	Ga0099972.12006777	Algavirales	Yaravirales	41.15
Ostreococcus.tauri.virus.2	Ga0364480.11582	Algavirales	Yaravirales	44.1
Ostreococcus.tauri.virus.2	2-643251.cc.b109	Algavirales	Yaravirales	49.89
Ostreococcus.tauri.virus.2	Ga0364575.11239	Algavirales	Yaravirales	45.96
Ostreococcus.tauri.virus.2	Ga0209603.1000616	Algavirales	Yaravirales	52.97
Ostreococcus.tauri.virus.2	Mollivirus.Mo1-1	Algavirales	Pandoravirales	42.33
Ostreococcus.tauri.virus.2	Emiliania.huxleyi.virus.164	Algavirales	Pandoravirales	51.66
Ostreococcus.tauri.virus.2	Mollivirus.shaoxing	Algavirales	Pandoravirales	42.39
Ostreococcus.tauri.virus.2	Chrysochromulina.parva.virus.BQ2	Algavirales	Imitervirales	43.85
Ostreococcus.tauri.virus.2	Salmon.gill.poxvirus	Algavirales	Chitovirales	36.51
Ostreococcus.tauri.virus.2	Bathycoccus.sp..RCC1105.virus.BpV1	Algavirales	Algavirales	85.65
Ostreococcus.tauri.virus.2	Mimivirus.kasaii	Algavirales	Imitervirales	55.24
Ostreococcus.tauri.virus.2	Ga0395773.0000340	Algavirales	Yaravirales	35.75
Ostreococcus.tauri.virus.2	Cafeteria.roenbergensis.virus.BV-PW1	Algavirales	Imitervirales	54.25
Ostreococcus.tauri.virus.2	Trichoplusia.ni.ascovirus.2c	Algavirales	Pimascovirales	42.64
Ostreococcus.tauri.virus.2	Ranavirus.maximus	Algavirales	Pimascovirales	44.36
Ostreococcus.tauri.virus.2	Orthopoxvirus.Abatino	Algavirales	Chitovirales	38.1
Ostreococcus.tauri.virus.2	Faustovirus.strain.E12	Algavirales	Asfuvirales	40.71
Ostreococcus.tauri.virus.2	Haptolina.ericina.virus.RF02	Algavirales	Imitervirales	54.73
Ostreococcus.tauri.virus.2	Wiseana.iridescent.virus	Algavirales	Pimascovirales	51.75
Ostreococcus.tauri.virus.2	Ga0206648.1000510	Algavirales	Yaravirales	42.15
Ostreococcus.tauri.virus.2	Ostreococcus.lucimarinus.virus.2	Algavirales	Algavirales	99.56
Ostreococcus.tauri.virus.2	Cod.iridovirus	Algavirales	Pimascovirales	44.28
Ostreococcus.tauri.virus.2	Pandoravirus.pampulha.8.5	Algavirales	Pandoravirales	48.31
Ostreococcus.tauri.virus.2	Ga0206646.1000143	Algavirales	Yaravirales	39.37
Ostreococcus.tauri.virus.2	Adoxophyes.honmai.enomopoxvirus.L	Algavirales	Chitovirales	38.72
Ostreococcus.tauri.virus.2	Squirrel.poxvirus	Algavirales	Chitovirales	35.32
Ostreococcus.tauri.virus.2	Camelpox.virus	Algavirales	Chitovirales	37.8
Ostreococcus.tauri.virus.2	M-3300018080-19	Algavirales	Pandoravirales	49.17
Ostreococcus.tauri.virus.2	Acanthamoeba.castellanii.mamavirus	Algavirales	Imitervirales	55.27
Ostreococcus.tauri.virus.2	Usurpativirus.massiliensis	Algavirales	Provisional	44.47
Ostreococcus.tauri.virus.2	Ambystoma.tigrinum.virus	Algavirales	Pimascovirales	44.44
Ostreococcus.tauri.virus.2	Abalone.asfa-like.virus.MIE2018	Algavirales	Asfuvirales	40.95
Ostreococcus.tauri.virus.2	Large.yellow.croaker.iridovirus.isolate.Zhoushan	Algavirales	Pimascovirales	46.16
Ostreococcus.tauri.virus.2	Golden.Marseillevirus	Algavirales	Pimascovirales	47.99
Ostreococcus.tauri.virus.2	Spotted.knifejaw.iridovirus	Algavirales	Pimascovirales	46.01
Ostreococcus.tauri.virus.2	Megavirus.vitis	Algavirales	Imitervirales	55.16
Ostreococcus.tauri.virus.2	gamad.contig.1	Algavirales	Yaravirales	56.27
Ostreococcus.tauri.virus.2	Dishui.Lake.phycodnavirus.2	Algavirales	Algavirales	85.04
Ostreococcus.tauri.virus.2	Yaba-like.disease.virus	Algavirales	Chitovirales	38.39
Ostreococcus.tauri.virus.2	Ga0172380.10001380	Algavirales	Yaravirales	44.2
Ostreococcus.tauri.virus.2	Mollivirus.kamchatka	Algavirales	Pandoravirales	42.11
Ostreococcus.tauri.virus.2	Ga0299906.10000416	Algavirales	Yaravirales	45.28
Ostreococcus.tauri.virus.2	Heliothis.virescens.ascovirus.3h	Algavirales	Pimascovirales	41.14
Ostreococcus.tauri.virus.2	Clandestinovirus	Algavirales	Provisional	44.27
Ostreococcus.tauri.virus.2	Florenciella.virus.SA2	Algavirales	Imitervirales	53.08
Ostreococcus.tauri.virus.2	Volepox.virus	Algavirales	Chitovirales	38.1
Ostreococcus.tauri.virus.2	Pandoravirus.celtis	Algavirales	Pandoravirales	49.09
Ostreococcus.tauri.virus.2	Acanthamoeba.polyphaga.mimivirus.strain.Kroon	Algavirales	Imitervirales	55.42
Ostreococcus.tauri.virus.2	Yoka.poxvirus	Algavirales	Chitovirales	37.34
Ostreococcus.tauri.virus.2	S-1091232-186	Algavirales	Pandoravirales	40.28
Ostreococcus.tauri.virus.2	Ga0395805.0001540	Algavirales	Yaravirales	46.61
Ostreococcus.tauri.virus.2	Kaumoebavirus.strain.KLCC10	Algavirales	Asfuvirales	41.53
Ostreococcus.tauri.virus.2	Eastern.grey.kangaroopox.virus	Algavirales	Chitovirales	36.78
Ostreococcus.tauri.virus.2	Cotonvirus.japonicus	Algavirales	Imitervirales	54.97
Ostreococcus.tauri.virus.2	Monkeypox.virus	Algavirales	Chitovirales	37.84
Ostreococcus.tauri.virus.2	Invertebrate.iridovirus.25	Algavirales	Pimascovirales	51.83
Ostreococcus.tauri.virus.2	Ga0500728.00048748	Algavirales	Yaravirales	45.09
Ostreococcus.tauri.virus.2	Pandoravirus.quercus	Algavirales	Pandoravirales	49.34
Ostreococcus.tauri.virus.2	Mythimna.separata.entomopoxvirus.L	Algavirales	Chitovirales	40.02
Ostreococcus.tauri.virus.2	Ga0114338.1000305	Algavirales	Yaravirales	44.21
Ostreococcus.tauri.virus.2	Cedratvirus.plubellavi	Algavirales	Pimascovirales	47.21
Ostreococcus.tauri.virus.2	Tupanvirus.deep.ocean	Algavirales	Imitervirales	55.71
Ostreococcus.tauri.virus.2	Turbot.reddish.body.iridovirus	Algavirales	Pimascovirales	46.12
Ostreococcus.tauri.virus.2	Sheeppox.virus	Algavirales	Chitovirales	39.02
Ostreococcus.tauri.virus.2	Canarypox.virus	Algavirales	Chitovirales	36.76
Ostreococcus.tauri.virus.2	Pandoravirus.mammoth	Algavirales	Pandoravirales	48.9
Ostreococcus.tauri.virus.2	2-643263.cc.b100	Algavirales	Yaravirales	56.14
Ostreococcus.tauri.virus.2	Noumeavirus	Algavirales	Pimascovirales	48.23
Ostreococcus.tauri.virus.2	Ostreococcus.tauri.virus.1	Algavirales	Algavirales	97.59
Ostreococcus.tauri.virus.2	European.sheatfish.virus	Algavirales	Pimascovirales	44.59
Ostreococcus.tauri.virus.2	Molluscum.contagiosum.virus.subtype.1	Algavirales	Chitovirales	35.9
Ostreococcus.tauri.virus.2	Pandoravirus.macleodensis	Algavirales	Pandoravirales	48.23
Ostreococcus.tauri.virus.2	Fowlpox.virus	Algavirales	Chitovirales	36.04
Ostreococcus.tauri.virus.2	Pandoravirus.japonicus	Algavirales	Pandoravirales	48.46
Ostreococcus.tauri.virus.2	Brazilian.marseillevirus	Algavirales	Pimascovirales	47.63
Ostreococcus.tauri.virus.2	Shrimp.hemocyte.iridescent.virus	Algavirales	Pimascovirales	48.57
Ostreococcus.tauri.virus.2	Ga0209337.1000251	Algavirales	Yaravirales	49.15
Ostreococcus.tauri.virus.2	SRX802202.129.fa.dc	Algavirales	Pandoravirales	47.19
Ostreococcus.tauri.virus.2	Feldmannia.irregularis.virus	Algavirales	Pandoravirales	51.79
Ostreococcus.tauri.virus.2	Ga0456371.00003851	Algavirales	Yaravirales	40.64
Ostreococcus.tauri.virus.2	Spodoptera.frugiperda.ascovirus.1a	Algavirales	Pimascovirales	40.32
Ostreococcus.tauri.virus.2	Faustovirus.strain.M6	Algavirales	Asfuvirales	40.66
Ostreococcus.tauri.virus.2	Faustovirus.strain.D6	Algavirales	Asfuvirales	41.26
Ostreococcus.tauri.virus.2	Acanthamoeba.castellanii.medusavirus.strain.stheno	Algavirales	Provisional	49.79
Ostreococcus.tauri.virus.2	Western.grey.kangaroopox.virus	Algavirales	Chitovirales	36.78
Ostreococcus.tauri.virus.2	Myxoma.virus	Algavirales	Chitovirales	37.07
Ostreococcus.tauri.virus.2	Naiavirus	Algavirales	Pimascovirales	49.12
Ostreococcus.tauri.virus.2	Hokovirus.HKV1	Algavirales	Imitervirales	52.29
Ostreococcus.tauri.virus.2	Armadillidium.vulgare.iridescent.virus	Algavirales	Pimascovirales	50.96
Ostreococcus.tauri.virus.2	Goatpox.virus.Pellor	Algavirales	Chitovirales	39.02
Ostreococcus.tauri.virus.2	Murmansk.poxvirus	Algavirales	Chitovirales	38.1
Ostreococcus.tauri.virus.2	Acanthamoeba.castellanii.medusavirus	Algavirales	Provisional	50.04
Ostreococcus.tauri.virus.2	Parapoxvirus.red.deer.HL953	Algavirales	Chitovirales	37.45
Ostreococcus.tauri.virus.2	Ostreococcus.lucimarinus.virus.7	Algavirales	Algavirales	96.25
Ostreococcus.tauri.virus.2	Marseillevirus.marseillevirus.strain.T19	Algavirales	Pimascovirales	49.48
Ostreococcus.tauri.virus.2	Deerpox.virus.W-848-83	Algavirales	Chitovirales	38.78
Ostreococcus.tauri.virus.2	Emiliania.huxleyi.virus.202	Algavirales	Pandoravirales	51.39
Ostreococcus.tauri.virus.2	Eptesipox.virus	Algavirales	Chitovirales	38.4
Ostreococcus.tauri.virus.2	Medusavirus.euryale	Algavirales	Provisional	50
Ostreococcus.tauri.virus.2	Skunkpox.virus	Algavirales	Chitovirales	38.1
Ostreococcus.tauri.virus.2	Melanoplus.sanguinipes.entomopoxvirus	Algavirales	Chitovirales	37.07
Ostreococcus.tauri.virus.2	Bathycoccus.sp..RCC716.virus.3	Algavirales	Algavirales	83.56
Ostreococcus.tauri.virus.2	Emiliania.huxleyi.virus.18	Algavirales	Pandoravirales	51.26
Ostreococcus.tauri.virus.2	Nile.crocodilepox.virus	Algavirales	Chitovirales	34.73
Ostreococcus.tauri.virus.2	M-3300017989-29	Algavirales	Pandoravirales	48.98
Ostreococcus.tauri.virus.2	Ga0456365.0001534	Algavirales	Yaravirales	44.21
Ostreococcus.tauri.virus.2	ERX682739.15.fa.dc	Algavirales	Provisional	45.71
Ostreococcus.tauri.virus.2	Mimivirus.reunion	Algavirales	Imitervirales	55.3
Ostreococcus.tauri.virus.2	gamad.contig.2	Algavirales	Yaravirales	50.64
Ostreococcus.tauri.virus.2	Faustovirus.higan	Algavirales	Asfuvirales	40.66
Ostreococcus.tauri.virus.2	Paramecium.bursaria.Chlorella.virus.1	Algavirales	Algavirales	57.62
Ostreococcus.tauri.virus.2	Mimivirus.shirakomae	Algavirales	Imitervirales	55.24
Ostreococcus.tauri.virus.2	Heliothis.virescens.ascovirus.3e	Algavirales	Pimascovirales	40.94
Ostreococcus.tauri.virus.2	Jyvaskylavirus	Algavirales	Pimascovirales	48.12
Ostreococcus.tauri.virus.2	Satyrvirus.SAV1	Algavirales	Imitervirales	56.35
Ostreococcus.tauri.virus.2	Pacmanvirus.S19	Algavirales	Asfuvirales	40.86
Ostreococcus.tauri.virus.2	Orf.virus	Algavirales	Chitovirales	37.59
Ostreococcus.tauri.virus.2	Feldmannia.species.virus.FsV-158	Algavirales	Pandoravirales	51.94
Ostreococcus.tauri.virus.2	ERX552244.11.fa.dc	Algavirales	Pandoravirales	48.82
Ostreococcus.tauri.virus.2	Cannes.8.virus	Algavirales	Pimascovirales	49.1
Ostreococcus.tauri.virus.2	Giant.sea.perch.iridovirus.K1	Algavirales	Pimascovirales	46.01
Ostreococcus.tauri.virus.2	Bovine.papular.stomatitis.virus	Algavirales	Chitovirales	38.21
Ostreococcus.tauri.virus.2	Heterosigma.akashiwo.virus.01	Algavirales	Algavirales	56.59
Ostreococcus.tauri.virus.2	Tetraselmis.virus.1	Algavirales	Imitervirales	55.08
Ostreococcus.tauri.virus.2	Ectocarpus.siliculosus.virus.1	Algavirales	Pandoravirales	51.16
Ostreococcus.tauri.virus.2	Ga0182215.1000012	Algavirales	Yaravirales	40.34
Ostreococcus.tauri.virus.2	Only.Syngen.Nebraska.virus.5	Algavirales	Algavirales	57.34
Ostreococcus.tauri.virus.2	Cherax.quadricarinatus.iridovirus	Algavirales	Pimascovirales	48.57
Ostreococcus.tauri.virus.2	Cowpox.virus	Algavirales	Chitovirales	37.88
Ostreococcus.tauri.virus.2	Ga0211564.10000112	Algavirales	Yaravirales	47.33
Ostreococcus.tauri.virus.2	Tunisvirus.fontaine2	Algavirales	Pimascovirales	47.33
Ostreococcus.tauri.virus.2	Ple1b@KY203336	Algavirales	Yaravirales	57.2
Ostreococcus.tauri.virus.2	Trichoplusia.ni.ascovirus.6b	Algavirales	Pimascovirales	42.56
Ostreococcus.tauri.virus.2	Largemouth.bass.virus	Algavirales	Pimascovirales	45.41
Ostreococcus.tauri.virus.2	Faustovirus.strain.E24	Algavirales	Asfuvirales	40.71
Ostreococcus.tauri.virus.2	Faustovirus.mariensis	Algavirales	Asfuvirales	40.71
Ostreococcus.tauri.virus.2	Faustovirus.strain.D3	Algavirales	Asfuvirales	41.26
Ostreococcus.tauri.virus.2	Brazilian.cedratvirus.IHUMI	Algavirales	Pimascovirales	46.96
Ostreococcus.tauri.virus.2	Pandoravirus.salinus	Algavirales	Pandoravirales	49.32
Ostreococcus.tauri.virus.2	Grouper.iridovirus	Algavirales	Pimascovirales	44.87
Ostreococcus.tauri.virus.2	Klosneuvirus.KNV1	Algavirales	Imitervirales	55.78
Ostreococcus.tauri.virus.2	Bodo.saltans.virus	Algavirales	Imitervirales	53.79
Ostreococcus.tauri.virus.2	Seal.parapoxvirus	Algavirales	Chitovirales	36.97
Ostreococcus.tauri.virus.2	Paramecium.bursaria.Chlorella.virus.FR483	Algavirales	Algavirales	56.81
Ostreococcus.tauri.virus.2	Short-finned.eel.virus	Algavirales	Pimascovirales	44.59
Ostreococcus.tauri.virus.2	Choristoneura.rosaceana.entomopoxvirus.L	Algavirales	Chitovirales	38.79
Ostreococcus.tauri.virus.2	Emiliania.huxleyi.virus.M1	Algavirales	Pandoravirales	51.71
Ostreococcus.tauri.virus.2	Lymphocystis.disease.virus.2.LCDV-JP.Oita.2018	Algavirales	Pimascovirales	51
Ostreococcus.tauri.virus.2	Faustovirus.strain.E9	Algavirales	Asfuvirales	40.66
Ostreococcus.tauri.virus.2	Ga0208966.1000066	Algavirales	Yaravirales	53.39
Ostreococcus.tauri.virus.2	Ga0105092.10000132	Algavirales	Yaravirales	42.79
Ostreococcus.tauri.virus.2	Phaeocystis.globosa.virus.PgV-16T	Algavirales	Imitervirales	54.31
Ostreococcus.tauri.virus.2	Cedratvirus.lausannensis	Algavirales	Pimascovirales	46.99
Ostreococcus.tauri.virus.2	Faustovirus.strain.LCD7	Algavirales	Asfuvirales	40.62
Ostreococcus.tauri.virus.2	Ga0182030.10004970	Algavirales	Yaravirales	41.81
Ostreococcus.tauri.virus.2	Megavirus.baoshan	Algavirales	Imitervirales	55.04
Ostreococcus.tauri.virus.2	Anopheles.minimus.iridovirus	Algavirales	Pimascovirales	49.46
Ostreococcus.tauri.virus.2	Megavirus.lba	Algavirales	Imitervirales	54.8
Ostreococcus.tauri.virus.2	Ga0364574.11311	Algavirales	Yaravirales	38.05
Ostreococcus.tauri.virus.2	Ga0181424.10000048	Algavirales	Yaravirales	49.58
Ostreococcus.tauri.virus.2	Ga0494229.04493	Algavirales	Yaravirales	52.71
Ostreococcus.tauri.virus.2	Emiliania.huxleyi.virus.207	Algavirales	Pandoravirales	51.49
Ostreococcus.tauri.virus.2	Pandoravirus.massiliensis	Algavirales	Pandoravirales	47.26
Ostreococcus.tauri.virus.2	Faustovirus.strain.VV10	Algavirales	Asfuvirales	41.22
Ostreococcus.tauri.virus.2	2-643264.cc.b29	Algavirales	Yaravirales	48.68
Ostreococcus.tauri.virus.2	Faustovirus.strain.VV57	Algavirales	Asfuvirales	40.66
Ostreococcus.tauri.virus.2	Faustovirus.strain.D5a	Algavirales	Asfuvirales	40.71
Ostreococcus.tauri.virus.2	Vaccinia.virus	Algavirales	Chitovirales	37.9
Ostreococcus.tauri.virus.2	Faustovirus.ST1	Algavirales	Asfuvirales	40.59
Ostreococcus.tauri.virus.2	Emiliania.huxleyi.virus.145	Algavirales	Pandoravirales	52.91
Ostreococcus.tauri.virus.2	Taterapox.virus	Algavirales	Chitovirales	37.9
Ostreococcus.tauri.virus.2	Mimivirus.Bombay	Algavirales	Imitervirales	55.24
Ostreococcus.tauri.virus.2	Ga0315315.10000403	Algavirales	Yaravirales	49.79
Ostreococcus.tauri.virus.2	S-3300013131-216	Algavirales	Pandoravirales	45.7
Ostreococcus.tauri.virus.2	Flavob@PALO01000034	Algavirales	Yaravirales	49.46
Ostreococcus.tauri.virus.2	Lymphocystis.disease.virus.Sa	Algavirales	Pimascovirales	50.37
Ostreococcus.tauri.virus.2	Ga0364479.12703	Algavirales	Yaravirales	45.54
Ostreococcus.tauri.virus.2	Emiliania.huxleyi.virus.99B1	Algavirales	Pandoravirales	51.66
Ostreococcus.tauri.virus.2	ERX552302.38.fa.dc	Algavirales	Pandoravirales	48.58
Ostreococcus.tauri.virus.2	Saudi.moumouvirus	Algavirales	Imitervirales	55.49
Ostreococcus.tauri.virus.2	2-643251.cc.b150	Algavirales	Yaravirales	48.05
Ostreococcus.tauri.virus.2	Fadolivirus.FV1VV64	Algavirales	Imitervirales	56.51
Ostreococcus.tauri.virus.2	Heliothis.virescens.ascovirus.3i	Algavirales	Pimascovirales	40.94
Ostreococcus.tauri.virus.2	Ga0211699.10000211	Algavirales	Yaravirales	49.89
Ostreococcus.tauri.virus.2	Largemouth.bass.ulcerative.syndrome.virus	Algavirales	Pimascovirales	46.32
Ostreococcus.tauri.virus.2	Mollivirus.sibericum	Algavirales	Pandoravirales	42.39
Ostreococcus.tauri.virus.2	S-1016713-165	Algavirales	Pandoravirales	54.96
Ostreococcus.tauri.virus.2	Acanthocystis.turfacea.Chlorella.virus.1	Algavirales	Algavirales	57.29
Ostreococcus.tauri.virus.2	Bathycoccus.sp..RCC1105.virus.BpV2	Algavirales	Algavirales	85.46
Ostreococcus.tauri.virus.2	Invertebrate.iridovirus.22	Algavirales	Pimascovirales	52.16
Ostreococcus.tauri.virus.2	Cedratvirus.kamchatka	Algavirales	Pimascovirales	48.17
Ostreococcus.tauri.virus.2	Orpheovirus.IHUMI-LCC2	Algavirales	Pimascovirales	45.08
Ostreococcus.tauri.virus.2	Moumouvirus.maliensis	Algavirales	Imitervirales	55.37
Ostreococcus.tauri.virus.2	Paramecium.bursaria.Chlorella.virus.NY2A	Algavirales	Algavirales	57.95
Ostreococcus.tauri.virus.2	Marseillevirus.Shanghai	Algavirales	Pimascovirales	48.69
Ostreococcus.tauri.virus.2	Chrysochromulina.ericina.virus.CeV-01B	Algavirales	Imitervirales	55.32
Ostreococcus.tauri.virus.2	Betaentomopoxvirus.amoorei	Algavirales	Chitovirales	37.63
Ostreococcus.tauri.virus.2	Catovirus.naegleriensis	Algavirales	Imitervirales	55.71
Ostreococcus.tauri.virus.2	Faustovirus.strain.VV63	Algavirales	Asfuvirales	40.66
Ostreococcus.tauri.virus.2	Ushikuvirus	Algavirales	Provisional	44.39
Ostreococcus.tauri.virus.2	Yaba.monkey.tumor.virus	Algavirales	Chitovirales	37.98
Ostreococcus.tauri.virus.2	Lymphocystis.disease.virus.isolate.China	Algavirales	Pimascovirales	51
Ostreococcus.tauri.virus.2	Aureococcus.anophagefferens.virus.Btv-01	Algavirales	Imitervirales	54.24
Ostreococcus.tauri.virus.2	Marseillevirus.futianmevirus	Algavirales	Pimascovirales	48.28
Ostreococcus.tauri.virus.2	Port-miou.virus	Algavirales	Pimascovirales	48.12
Ostreococcus.tauri.virus.2	Emiliania.huxleyi.virus.86	Algavirales	Pandoravirales	51.66
Ostreococcus.tauri.virus.2	Tokyovirus.A1	Algavirales	Pimascovirales	48.43
Ostreococcus.tauri.virus.2	Phaglo.G	Algavirales	Yaravirales	53.59
Ostreococcus.tauri.virus.2	Pandoravirus.pampulha.Biwa	Algavirales	Pandoravirales	47.31
Ostreococcus.tauri.virus.2	Pandoravirus.braziliensis	Algavirales	Pandoravirales	48.62
Ostreococcus.tauri.virus.2	Yasminevirus.GU-2018	Algavirales	Imitervirales	51.33
Ostreococcus.tauri.virus.2	Lymphocystis.disease.virus.4.isolate.LCDV-WC	Algavirales	Pimascovirales	50.89
Ostreococcus.tauri.virus.2	Ga0494180.0000023	Algavirales	Yaravirales	50.85
Ostreococcus.tauri.virus.2	Ga0307472.100000045	Algavirales	Yaravirales	44.53
Ostreococcus.tauri.virus.2	Cotia.virus.SPAn232	Algavirales	Chitovirales	38.23
Ostreococcus.tauri.virus.2	NCV18	Algavirales	Pandoravirales	52.03
Ostreococcus.tauri.virus.2	Faustovirus.strain.E23	Algavirales	Asfuvirales	40.71
Ostreococcus.tauri.virus.2	Punuivirus.latens.CC-2937	Algavirales	Imitervirales	55.7
Ostreococcus.tauri.virus.2	Pithovirus.mammoth	Algavirales	Pimascovirales	46.1
Ostreococcus.tauri.virus.2	Emiliania.huxleyi.virus.88	Algavirales	Pandoravirales	51.62
Ostreococcus.tauri.virus.2	Hydrivirus	Algavirales	Pimascovirales	48.06
Ostreococcus.tauri.virus.2	gamad.contig.21	Algavirales	Yaravirales	50.54
Ostreococcus.tauri.virus.2	Marseillevirus.pantanense	Algavirales	Pimascovirales	48.32
Ostreococcus.tauri.virus.2	2-643253.cc.b193	Algavirales	Yaravirales	56.89
Ostreococcus.tauri.virus.2	Prymnesium.kappa.virus.RF02	Algavirales	Imitervirales	53.78
Ostreococcus.tauri.virus.2	Heliothis.virescens.ascovirus.3g	Algavirales	Pimascovirales	40.94
Ostreococcus.tauri.virus.2	Catovirus.CTV1	Algavirales	Imitervirales	55.1
Ostreococcus.tauri.virus.2	Paramecium.bursaria.Chlorella.virus.AR158	Algavirales	Algavirales	58.13
Ostreococcus.tauri.virus.2	2-643187.cc.b65	Algavirales	Yaravirales	49.89
Ostreococcus.tauri.virus.2	Epizootic.haematopoietic.necrosis.virus	Algavirales	Pimascovirales	44.44
Ostreococcus.tauri.virus.2	Heliothis.virescens.ascovirus.3j	Algavirales	Pimascovirales	41.14
Ostreococcus.tauri.virus.2	Ga0070689.100000280	Algavirales	Yaravirales	43.75
Ostreococcus.tauri.virus.2	Variola.virus	Algavirales	Chitovirales	37.7
Ostreococcus.tauri.virus.2	Acanthamoeba.polyphaga.mimivirus.isolate.M4	Algavirales	Imitervirales	55.24
Ostreococcus.tauri.virus.2	Faustovirus.strain.liban	Algavirales	Asfuvirales	40.59
Ostreococcus.tauri.virus.2	Pacmanvirus.lostcity	Algavirales	Asfuvirales	40.7
Ostreococcus.tauri.virus.2	Florenciella.virus.SA1	Algavirales	Imitervirales	60.56
Ostreococcus.tauri.virus.2	Anomala.cuprea.entomopoxvirus	Algavirales	Chitovirales	36.26
Ostreococcus.tauri.virus.2	Phaeocystis.globosa.virus.14T	Algavirales	Imitervirales	54.31
Ostreococcus.tauri.virus.2	Acanthamoeba.polyphaga.mimivirus.strain.Oyster	Algavirales	Imitervirales	55.26
Ostreococcus.tauri.virus.2	Lausannevirus	Algavirales	Pimascovirales	48.12
Ostreococcus.tauri.virus.2	Paramecium.bursaria.chlorella.virus.MT325	Algavirales	Algavirales	56.82
Ostreococcus.tauri.virus.2	gamad.contig.18	Algavirales	Yaravirales	54.17
Ostreococcus.tauri.virus.2	Megavirus.caiporensis	Algavirales	Imitervirales	55.23
Ostreococcus.tauri.virus.2	Pandoravirus.dulcis	Algavirales	Pandoravirales	48.8
Ostreococcus.tauri.virus.2	Faustovirus.strain.S17	Algavirales	Asfuvirales	40.66
Ostreococcus.tauri.virus.2	Pandoravirus.belohorizontensis	Algavirales	Pandoravirales	48.04
Ostreococcus.tauri.virus.2	Invertebrate.iridescent.virus.3	Algavirales	Pimascovirales	50.05
Ostreococcus.tauri.virus.2	ERX250271.266.fa.dc	Algavirales	Provisional	44.25
Ostreococcus.tauri.virus.2	Pandoravirus.inopinatum	Algavirales	Pandoravirales	47.32
Ostreococcus.tauri.virus.2	Pithovirus.LC8	Algavirales	Pimascovirales	46.28
Ostreococcus.tauri.virus.2	Pandoravirus.talik	Algavirales	Pandoravirales	49.03
Ostreococcus.tauri.virus.2	Kurlavirus.BKC-1	Algavirales	Pimascovirales	48.27
Ostreococcus.tauri.virus.2	Powai.lake.megavirus	Algavirales	Imitervirales	55.23
Ostreococcus.tauri.virus.2	Ostreococcus.tauri.virus.OtV5	Algavirales	Algavirales	97.41
Ostreococcus.tauri.virus.2	Pandoravirus.kuranda	Algavirales	Pandoravirales	48.93
Ostreococcus.tauri.virus.2	Penguinpox.virus	Algavirales	Chitovirales	36.45
Ostreococcus.tauri.virus.2	Ga0395696.000216	Algavirales	Yaravirales	44.05
Ostreococcus.tauri.virus.2	Moumouvirus.australiensis	Algavirales	Imitervirales	55.23
Ostreococcus.tauri.virus.2	Lumpy.skin.disease.virus.NI-2490	Algavirales	Chitovirales	39.13
Ostreococcus.tauri.virus.2	Dishui.Lake.phycodnavirus.3	Algavirales	Algavirales	90.66
Ostreococcus.tauri.virus.2	ERX552277.13.fa.dc	Algavirales	Pandoravirales	55.56
Ostreococcus.tauri.virus.2	Furtivovirus	Algavirales	Provisional	45.41
Ostreococcus.tauri.virus.2	Invertebrate.iridescent.virus.6	Algavirales	Pimascovirales	48.72
Ostreococcus.tauri.virus.2	Ectromelia.virus	Algavirales	Chitovirales	38
Ostreococcus.tauri.virus.2	Harvfovirus.HAV1	Algavirales	Imitervirales	54.18
Ostreococcus.tauri.virus.2	gamad.contig.17	Algavirales	Yaravirales	51.17
Ostreococcus.tauri.virus.2	Lymphocystis.disease.virus.1	Algavirales	Pimascovirales	49.32
Ostreococcus.tauri.virus.2	Yara.contig.14	Algavirales	Yaravirales	43.27
Ostreococcus.tauri.virus.2	Rabbit.fibroma.virus	Algavirales	Chitovirales	37
Ostreococcus.tauri.virus.2	NCV27	Algavirales	Pandoravirales	49.44
Ostreococcus.tauri.virus.2	Ga0498922.0001740	Algavirales	Yaravirales	44.17
Ostreococcus.tauri.virus.2	Tupanvirus.soda.lake	Algavirales	Imitervirales	55.65
Ostreococcus.tauri.virus.2	Pates@JAHIZF010000067	Algavirales	Yaravirales	46.27
Ostreococcus.tauri.virus.2	Pandoravirus.aubagnensis	Algavirales	Pandoravirales	47.31
Ostreococcus.tauri.virus.2	Pacmanvirus.A23	Algavirales	Asfuvirales	40.59
Ostreococcus.tauri.virus.2	Red.sea.bream.iridovirus	Algavirales	Pimascovirales	46.16
Ostreococcus.tauri.virus.2	ERX555967.47.fa.dc	Algavirales	Pandoravirales	43.96
Ostreococcus.tauri.virus.2	Sea.otter.poxvirus	Algavirales	Chitovirales	36.79
Ostreococcus.tauri.virus.2	Lymphocystis.disease.virus.3.isolate.SA9	Algavirales	Pimascovirales	50.37
Ostreococcus.tauri.virus.2	Ga0456371.00004425	Algavirales	Yaravirales	42.65
Ostreococcus.tauri.virus.2	Singapore.grouper.iridovirus	Algavirales	Pimascovirales	44.95
Ostreococcus.tauri.virus.2	Dishui.Lake.phycodnavirus.4	Algavirales	Algavirales	81.77
Ostreococcus.tauri.virus.2	Yara@MT293574	Algavirales	Yaravirales	41.24
Ostreococcus.tauri.virus.2	Marseillevirus.cajuinensis	Algavirales	Pimascovirales	48.37
Ostreococcus.tauri.virus.2	Yellowstone.lake.phycodnavirus.1	Algavirales	Algavirales	69.92
Ostreococcus.tauri.virus.2	Phaeocystis.globosa.virus.12T	Algavirales	Imitervirales	54.31
Ostreococcus.tauri.virus.2	Common.midwife.toad.ranavirus	Algavirales	Pimascovirales	44.44
Ostreococcus.tauri.virus.2	Flamingopox.virus.FGPVKD09	Algavirales	Chitovirales	36.24
Ostreococcus.tauri.virus.2	Moumouvirus.goulette	Algavirales	Imitervirales	56.95
Ostreococcus.tauri.virus.2	Verruc@NZEQ01000048	Algavirales	Yaravirales	49.04
Ostreococcus.tauri.virus.2	Yellowstone.lake.phycodnavirus.2	Algavirales	Algavirales	69.58
Ostreococcus.tauri.virus.2	Tornadovirus.D1	Algavirales	Asfuvirales	41.06
Ostreococcus.tauri.virus.2	Heliothis.virescens.ascovirus.3f	Algavirales	Pimascovirales	40.74
Ostreococcus.tauri.virus.2	Ga0316202.10000687	Algavirales	Yaravirales	45.54
Ostreococcus.tauri.virus.2	Diadromus.pulchellus.ascovirus.4a	Algavirales	Pimascovirales	45.95
Ostreococcus.tauri.virus.2	ERX552299.29.fa.dc	Algavirales	Pandoravirales	48.65
Ostreococcus.tauri.virus.2	European.chub.iridovirus	Algavirales	Pimascovirales	47.47
Ostreococcus.tauri.virus.2	Yara.contig.13	Algavirales	Yaravirales	43.91
Ostreococcus.tauri.virus.2	Emiliania.huxleyi.virus.156	Algavirales	Pandoravirales	51.26
Ostreococcus.tauri.virus.2	Raccoonpox.virus	Algavirales	Chitovirales	38.14
Ostreococcus.tauri.virus.2	Aureococcus.anophagefferens.virus.QBARTUTK	Algavirales	Imitervirales	54.24
Ostreococcus.tauri.virus.2	Turkeypox.virus	Algavirales	Chitovirales	36.45
Ostreococcus.tauri.virus.2	Ga0364482.11457	Algavirales	Yaravirales	47.76
Ostreococcus.tauri.virus.2	Emiliania.huxleyi.virus.201	Algavirales	Pandoravirales	51.49
Ostreococcus.tauri.virus.2	Orthopoxvirus.akhmetapox	Algavirales	Chitovirales	37.69
Ostreococcus.tauri.virus.2	Banggai.cardinalfish.iridovirus	Algavirales	Pimascovirales	46.32
Ostreococcus.tauri.virus.2	2-643267.cc.b85	Algavirales	Yaravirales	50.95
Ostreococcus.tauri.virus.2	Infectious.spleen.and.kidney.necrosis.virus	Algavirales	Pimascovirales	46.42
Ostreococcus.tauri.virus.2	Scale.drop.disease.virus	Algavirales	Pimascovirales	48.03
Ostreococcus.tauri.virus.2	Acanthamoeba.polyphaga.moumouvirus	Algavirales	Imitervirales	56.17
Ostreococcus.tauri.virus.2	Dishui.lake.phycodnavirus.1	Algavirales	Algavirales	75.8
Ostreococcus.tauri.virus.2	Samba.virus	Algavirales	Imitervirales	55.24
Ostreococcus.tauri.virus.2	Andrias.davidianus.ranavirus	Algavirales	Pimascovirales	44.44
Ostreococcus.tauri.virus.2	Ga0073900.10000256	Algavirales	Yaravirales	43.05
Ostreococcus.tauri.virus.2	S-ERX555915-91	Algavirales	Pandoravirales	51.34
Ostreococcus.tauri.virus.2	Kaumoebavirus	Algavirales	Asfuvirales	41.23
Ostreococcus.tauri.virus.2	Viennavirus	Algavirales	Pimascovirales	48.42
Ostreococcus.tauri.virus.2	Pteropox.virus	Algavirales	Chitovirales	37.55
Ostreococcus.tauri.virus.2	Borely.moumouvirus	Algavirales	Imitervirales	55.37
Ostreococcus.tauri.virus.2	Lumpfish.ranavirus	Algavirales	Pimascovirales	44.28
Ostreococcus.tauri.virus.2	Bohle.iridovirus	Algavirales	Pimascovirales	44.59
Ostreococcus.tauri.virus.2	SRX802073.108.fa.dc	Algavirales	Pandoravirales	54.46
Ostreococcus.tauri.virus.2	Pompano.iridovirus	Algavirales	Pimascovirales	46.16
Ostreococcus.tauri.virus.2	Cedratvirus.borely	Algavirales	Pimascovirales	47.3
Ostreococcus.tauri.virus.2	Pithovirus.sibericum	Algavirales	Pimascovirales	46.1
Ostreococcus.tauri.virus.2	Megavirus.courdo11	Algavirales	Imitervirales	56.3
Ostreococcus.tauri.virus.2	Moumouvirus.lavasanguinem	Algavirales	Imitervirales	55.54
Ostreococcus.tauri.virus.2	2-643264.cc.b17	Algavirales	Yaravirales	46.48
Ostreococcus.tauri.virus.2	Ostreococcus.tauri.virus.RT-2011	Algavirales	Algavirales	95.36
Ostreococcus.tauri.virus.2	Faustovirus.strain.D5b	Algavirales	Asfuvirales	41.26
Ostreococcus.tauri.virus.2	Megavirus.chiliensis	Algavirales	Imitervirales	55.16
Ostreococcus.tauri.virus.2	Frog.virus.3	Algavirales	Pimascovirales	44.59
Ostreococcus.tauri.virus.2	Pigeonpox.virus	Algavirales	Chitovirales	36.34
Ostreococcus.tauri.virus.2	Cedratvirus.Zaza.IHUMI	Algavirales	Pimascovirales	46.99
Ostreococcus.tauri.virus.2	Ga0099972.12533457	Algavirales	Yaravirales	42.44
Ostreococcus.tauri.virus.2	Ga0494542.000028	Algavirales	Yaravirales	50.85
Ostreococcus.tauri.virus.2	Pike-perch.iridovirus	Algavirales	Pimascovirales	44.59
Ostreococcus.tauri.virus.2	gamad.contig.24	Algavirales	Yaravirales	51.39
Ostreococcus.tauri.virus.2	Dasineura.jujubifolia.toursvirus.2a	Algavirales	Pimascovirales	46.9
Ostreococcus.tauri.virus.2	Micromonas.sp..RCC1109.virus.MpV1	Algavirales	Algavirales	91.73
Ostreococcus.tauri.virus.2	Invertebrate.iridescent.virus.30	Algavirales	Pimascovirales	52.29
Ostreococcus.tauri.virus.2	Micromonas.pusilla.virus.12T	Algavirales	Algavirales	87.13
Ostreococcus.tauri.virus.2	ERX552288.49.fa.dc	Algavirales	Pandoravirales	45.34
Ostreococcus.tauri.virus.2	Yellowstone.lake.phycodnavirus.3	Algavirales	Algavirales	69.27
Ostreococcus.tauri.virus.2	Ostreococcus.lucimarinus.virus.OlV5	Algavirales	Algavirales	99.63
Ostreococcus.tauri.virus.2	Faustovirus.sigan	Algavirales	Asfuvirales	40.66
Ostreococcus.tauri.virus.2	Melbournevirus	Algavirales	Pimascovirales	48.98
Ostreococcus.tauri.virus.2	2-643175.cc.b174	Algavirales	Yaravirales	43.49
Ostreococcus.tauri.virus.2	Pseudocowpox.virus	Algavirales	Chitovirales	36.88
Ostreococcus.tauri.virus.2	Acanthamoeba.polyphaga.mimivirus	Algavirales	Imitervirales	55.24
Ostreococcus.tauri.virus.2	Ga0082021.1011136	Algavirales	Yaravirales	43.11
Ostreococcus.tauri.virus.2	Ga0498833.000002	Algavirales	Yaravirales	49.75
Ostreococcus.tauri.virus.2	African.swine.fever.virus.strain.BA71V	Algavirales	Asfuvirales	42.38
Cedratvirus.A11	Ostreococcus.lucimarinus.virus.OlV1	Algavirales	Pimascovirales	47.3
Cedratvirus.A11	Ple2@KY346835	Pimascovirales	Yaravirales	0
Cedratvirus.A11	Swinepox.virus	Chitovirales	Pimascovirales	38.32
Cedratvirus.A11	Ostreococcus.mediterraneus.virus.1	Algavirales	Pimascovirales	47.48
Cedratvirus.A11	Ga0316204.10002591	Pimascovirales	Yaravirales	0
Cedratvirus.A11	Ga0099972.12006777	Pimascovirales	Yaravirales	0
Cedratvirus.A11	Ga0364480.11582	Pimascovirales	Yaravirales	0
Cedratvirus.A11	2-643251.cc.b109	Pimascovirales	Yaravirales	0
Cedratvirus.A11	Ga0364575.11239	Pimascovirales	Yaravirales	0
Cedratvirus.A11	Ga0209603.1000616	Pimascovirales	Yaravirales	0
Cedratvirus.A11	Mollivirus.Mo1-1	Pandoravirales	Pimascovirales	39.15
Cedratvirus.A11	Emiliania.huxleyi.virus.164	Pandoravirales	Pimascovirales	46.07
Cedratvirus.A11	Mollivirus.shaoxing	Pandoravirales	Pimascovirales	39.03
Cedratvirus.A11	Chrysochromulina.parva.virus.BQ2	Imitervirales	Pimascovirales	41.99
Cedratvirus.A11	Salmon.gill.poxvirus	Chitovirales	Pimascovirales	36.69
Cedratvirus.A11	Bathycoccus.sp..RCC1105.virus.BpV1	Algavirales	Pimascovirales	47.42
Cedratvirus.A11	Mimivirus.kasaii	Imitervirales	Pimascovirales	47.13
Cedratvirus.A11	Ga0395773.0000340	Pimascovirales	Yaravirales	0
Cedratvirus.A11	Cafeteria.roenbergensis.virus.BV-PW1	Imitervirales	Pimascovirales	46.21
Cedratvirus.A11	Trichoplusia.ni.ascovirus.2c	Pimascovirales	Pimascovirales	44.37
Cedratvirus.A11	Ranavirus.maximus	Pimascovirales	Pimascovirales	45.04
Cedratvirus.A11	Orthopoxvirus.Abatino	Chitovirales	Pimascovirales	37.56
Cedratvirus.A11	Faustovirus.strain.E12	Asfuvirales	Pimascovirales	38.8
Cedratvirus.A11	Haptolina.ericina.virus.RF02	Imitervirales	Pimascovirales	45.8
Cedratvirus.A11	Wiseana.iridescent.virus	Pimascovirales	Pimascovirales	49.22
Cedratvirus.A11	Ga0206648.1000510	Pimascovirales	Yaravirales	0
Cedratvirus.A11	Ostreococcus.lucimarinus.virus.2	Algavirales	Pimascovirales	47.28
Cedratvirus.A11	Cod.iridovirus	Pimascovirales	Pimascovirales	44.99
Cedratvirus.A11	Pandoravirus.pampulha.8.5	Pandoravirales	Pimascovirales	39.88
Cedratvirus.A11	Ga0206646.1000143	Pimascovirales	Yaravirales	0
Cedratvirus.A11	Adoxophyes.honmai.enomopoxvirus.L	Chitovirales	Pimascovirales	36.23
Cedratvirus.A11	Squirrel.poxvirus	Chitovirales	Pimascovirales	36.8
Cedratvirus.A11	Camelpox.virus	Chitovirales	Pimascovirales	37.44
Cedratvirus.A11	M-3300018080-19	Pandoravirales	Pimascovirales	43.74
Cedratvirus.A11	Acanthamoeba.castellanii.mamavirus	Imitervirales	Pimascovirales	46.71
Cedratvirus.A11	Usurpativirus.massiliensis	Pimascovirales	Provisional	42.08
Cedratvirus.A11	Ambystoma.tigrinum.virus	Pimascovirales	Pimascovirales	45.28
Cedratvirus.A11	Abalone.asfa-like.virus.MIE2018	Asfuvirales	Pimascovirales	40.8
Cedratvirus.A11	Large.yellow.croaker.iridovirus.isolate.Zhoushan	Pimascovirales	Pimascovirales	44.66
Cedratvirus.A11	Golden.Marseillevirus	Pimascovirales	Pimascovirales	52.99
Cedratvirus.A11	Spotted.knifejaw.iridovirus	Pimascovirales	Pimascovirales	44.43
Cedratvirus.A11	Megavirus.vitis	Imitervirales	Pimascovirales	47.16
Cedratvirus.A11	gamad.contig.1	Pimascovirales	Yaravirales	0
Cedratvirus.A11	Dishui.Lake.phycodnavirus.2	Algavirales	Pimascovirales	47.29
Cedratvirus.A11	Yaba-like.disease.virus	Chitovirales	Pimascovirales	37.78
Cedratvirus.A11	Ga0172380.10001380	Pimascovirales	Yaravirales	0
Cedratvirus.A11	Mollivirus.kamchatka	Pandoravirales	Pimascovirales	39.05
Cedratvirus.A11	Ga0299906.10000416	Pimascovirales	Yaravirales	0
Cedratvirus.A11	Heliothis.virescens.ascovirus.3h	Pimascovirales	Pimascovirales	42.47
Cedratvirus.A11	Clandestinovirus	Pimascovirales	Provisional	50.99
Cedratvirus.A11	Florenciella.virus.SA2	Imitervirales	Pimascovirales	45.54
Cedratvirus.A11	Volepox.virus	Chitovirales	Pimascovirales	37.67
Cedratvirus.A11	Pandoravirus.celtis	Pandoravirales	Pimascovirales	40.75
Cedratvirus.A11	Acanthamoeba.polyphaga.mimivirus.strain.Kroon	Imitervirales	Pimascovirales	46.83
Cedratvirus.A11	Yoka.poxvirus	Chitovirales	Pimascovirales	38.15
Cedratvirus.A11	S-1091232-186	Pandoravirales	Pimascovirales	40.11
Cedratvirus.A11	Ga0395805.0001540	Pimascovirales	Yaravirales	0
Cedratvirus.A11	Kaumoebavirus.strain.KLCC10	Asfuvirales	Pimascovirales	39.38
Cedratvirus.A11	Eastern.grey.kangaroopox.virus	Chitovirales	Pimascovirales	38.15
Cedratvirus.A11	Cotonvirus.japonicus	Imitervirales	Pimascovirales	46.97
Cedratvirus.A11	Monkeypox.virus	Chitovirales	Pimascovirales	37.44
Cedratvirus.A11	Invertebrate.iridovirus.25	Pimascovirales	Pimascovirales	49.14
Cedratvirus.A11	Ga0500728.00048748	Pimascovirales	Yaravirales	0
Cedratvirus.A11	Pandoravirus.quercus	Pandoravirales	Pimascovirales	40.77
Cedratvirus.A11	Mythimna.separata.entomopoxvirus.L	Chitovirales	Pimascovirales	36.12
Cedratvirus.A11	Ga0114338.1000305	Pimascovirales	Yaravirales	0
Cedratvirus.A11	Cedratvirus.plubellavi	Pimascovirales	Pimascovirales	98.74
Cedratvirus.A11	Tupanvirus.deep.ocean	Imitervirales	Pimascovirales	46.65
Cedratvirus.A11	Turbot.reddish.body.iridovirus	Pimascovirales	Pimascovirales	44.63
Cedratvirus.A11	Sheeppox.virus	Chitovirales	Pimascovirales	38
Cedratvirus.A11	Canarypox.virus	Chitovirales	Pimascovirales	38.22
Cedratvirus.A11	Pandoravirus.mammoth	Pandoravirales	Pimascovirales	39.95
Cedratvirus.A11	2-643263.cc.b100	Pimascovirales	Yaravirales	45.42
Cedratvirus.A11	Noumeavirus	Pimascovirales	Pimascovirales	47.15
Cedratvirus.A11	Ostreococcus.tauri.virus.1	Algavirales	Pimascovirales	47.35
Cedratvirus.A11	European.sheatfish.virus	Pimascovirales	Pimascovirales	44.97
Cedratvirus.A11	Molluscum.contagiosum.virus.subtype.1	Chitovirales	Pimascovirales	36.58
Cedratvirus.A11	Pandoravirus.macleodensis	Pandoravirales	Pimascovirales	40.62
Cedratvirus.A11	Fowlpox.virus	Chitovirales	Pimascovirales	38.36
Cedratvirus.A11	Pandoravirus.japonicus	Pandoravirales	Pimascovirales	40.38
Cedratvirus.A11	Brazilian.marseillevirus	Pimascovirales	Pimascovirales	47.5
Cedratvirus.A11	Shrimp.hemocyte.iridescent.virus	Pimascovirales	Pimascovirales	48.11
Cedratvirus.A11	Ga0209337.1000251	Pimascovirales	Yaravirales	0
Cedratvirus.A11	SRX802202.129.fa.dc	Pandoravirales	Pimascovirales	42.13
Cedratvirus.A11	Feldmannia.irregularis.virus	Pandoravirales	Pimascovirales	40.65
Cedratvirus.A11	Ga0456371.00003851	Pimascovirales	Yaravirales	0
Cedratvirus.A11	Spodoptera.frugiperda.ascovirus.1a	Pimascovirales	Pimascovirales	40.73
Cedratvirus.A11	Faustovirus.strain.M6	Asfuvirales	Pimascovirales	38.33
Cedratvirus.A11	Faustovirus.strain.D6	Asfuvirales	Pimascovirales	38.55
Cedratvirus.A11	Acanthamoeba.castellanii.medusavirus.strain.stheno	Pimascovirales	Provisional	41.79
Cedratvirus.A11	Western.grey.kangaroopox.virus	Chitovirales	Pimascovirales	37.94
Cedratvirus.A11	Myxoma.virus	Chitovirales	Pimascovirales	38.3
Cedratvirus.A11	Naiavirus	Pimascovirales	Pimascovirales	57.37
Cedratvirus.A11	Hokovirus.HKV1	Imitervirales	Pimascovirales	45.84
Cedratvirus.A11	Armadillidium.vulgare.iridescent.virus	Pimascovirales	Pimascovirales	48.78
Cedratvirus.A11	Goatpox.virus.Pellor	Chitovirales	Pimascovirales	37.94
Cedratvirus.A11	Murmansk.poxvirus	Chitovirales	Pimascovirales	37.82
Cedratvirus.A11	Acanthamoeba.castellanii.medusavirus	Pimascovirales	Provisional	41.91
Cedratvirus.A11	Parapoxvirus.red.deer.HL953	Chitovirales	Pimascovirales	36.05
Cedratvirus.A11	Ostreococcus.lucimarinus.virus.7	Algavirales	Pimascovirales	47.21
Cedratvirus.A11	Marseillevirus.marseillevirus.strain.T19	Pimascovirales	Pimascovirales	48.65
Cedratvirus.A11	Deerpox.virus.W-848-83	Chitovirales	Pimascovirales	38.12
Cedratvirus.A11	Emiliania.huxleyi.virus.202	Pandoravirales	Pimascovirales	45.99
Cedratvirus.A11	Eptesipox.virus	Chitovirales	Pimascovirales	37.96
Cedratvirus.A11	Medusavirus.euryale	Pimascovirales	Provisional	45.73
Cedratvirus.A11	Skunkpox.virus	Chitovirales	Pimascovirales	37.69
Cedratvirus.A11	Melanoplus.sanguinipes.entomopoxvirus	Chitovirales	Pimascovirales	37.6
Cedratvirus.A11	Bathycoccus.sp..RCC716.virus.3	Algavirales	Pimascovirales	47.6
Cedratvirus.A11	Emiliania.huxleyi.virus.18	Pandoravirales	Pimascovirales	45.99
Cedratvirus.A11	Nile.crocodilepox.virus	Chitovirales	Pimascovirales	36.26
Cedratvirus.A11	M-3300017989-29	Pandoravirales	Pimascovirales	40.14
Cedratvirus.A11	Ga0456365.0001534	Pimascovirales	Yaravirales	0
Cedratvirus.A11	ERX682739.15.fa.dc	Pimascovirales	Provisional	44.33
Cedratvirus.A11	Mimivirus.reunion	Imitervirales	Pimascovirales	46.92
Cedratvirus.A11	gamad.contig.2	Pimascovirales	Yaravirales	0
Cedratvirus.A11	Faustovirus.higan	Asfuvirales	Pimascovirales	38.33
Cedratvirus.A11	Paramecium.bursaria.Chlorella.virus.1	Algavirales	Pimascovirales	47.81
Cedratvirus.A11	Mimivirus.shirakomae	Imitervirales	Pimascovirales	47.13
Cedratvirus.A11	Heliothis.virescens.ascovirus.3e	Pimascovirales	Pimascovirales	42.41
Cedratvirus.A11	Jyvaskylavirus	Pimascovirales	Pimascovirales	47.97
Cedratvirus.A11	Satyrvirus.SAV1	Imitervirales	Pimascovirales	46.84
Cedratvirus.A11	Pacmanvirus.S19	Asfuvirales	Pimascovirales	39.7
Cedratvirus.A11	Orf.virus	Chitovirales	Pimascovirales	36.4
Cedratvirus.A11	Feldmannia.species.virus.FsV-158	Pandoravirales	Pimascovirales	41.85
Cedratvirus.A11	ERX552244.11.fa.dc	Pandoravirales	Pimascovirales	44.32
Cedratvirus.A11	Cannes.8.virus	Pimascovirales	Pimascovirales	47.52
Cedratvirus.A11	Giant.sea.perch.iridovirus.K1	Pimascovirales	Pimascovirales	44.43
Cedratvirus.A11	Bovine.papular.stomatitis.virus	Chitovirales	Pimascovirales	37.1
Cedratvirus.A11	Heterosigma.akashiwo.virus.01	Algavirales	Pimascovirales	47.38
Cedratvirus.A11	Tetraselmis.virus.1	Imitervirales	Pimascovirales	44.45
Cedratvirus.A11	Ectocarpus.siliculosus.virus.1	Pandoravirales	Pimascovirales	41.18
Cedratvirus.A11	Ga0182215.1000012	Pimascovirales	Yaravirales	0
Cedratvirus.A11	Only.Syngen.Nebraska.virus.5	Algavirales	Pimascovirales	47.29
Cedratvirus.A11	Cherax.quadricarinatus.iridovirus	Pimascovirales	Pimascovirales	48.5
Cedratvirus.A11	Cowpox.virus	Chitovirales	Pimascovirales	37.35
Cedratvirus.A11	Ga0211564.10000112	Pimascovirales	Yaravirales	0
Cedratvirus.A11	Tunisvirus.fontaine2	Pimascovirales	Pimascovirales	47.03
Cedratvirus.A11	Ple1b@KY203336	Pimascovirales	Yaravirales	0
Cedratvirus.A11	Trichoplusia.ni.ascovirus.6b	Pimascovirales	Pimascovirales	44.54
Cedratvirus.A11	Largemouth.bass.virus	Pimascovirales	Pimascovirales	44
Cedratvirus.A11	Faustovirus.strain.E24	Asfuvirales	Pimascovirales	38.8
Cedratvirus.A11	Faustovirus.mariensis	Asfuvirales	Pimascovirales	38.8
Cedratvirus.A11	Faustovirus.strain.D3	Asfuvirales	Pimascovirales	38.55
Cedratvirus.A11	Brazilian.cedratvirus.IHUMI	Pimascovirales	Pimascovirales	94.14
Cedratvirus.A11	Pandoravirus.salinus	Pandoravirales	Pimascovirales	40.45
Cedratvirus.A11	Grouper.iridovirus	Pimascovirales	Pimascovirales	44.5
Cedratvirus.A11	Klosneuvirus.KNV1	Imitervirales	Pimascovirales	47.58
Cedratvirus.A11	Bodo.saltans.virus	Imitervirales	Pimascovirales	46.76
Cedratvirus.A11	Seal.parapoxvirus	Chitovirales	Pimascovirales	36.26
Cedratvirus.A11	Paramecium.bursaria.Chlorella.virus.FR483	Algavirales	Pimascovirales	47.93
Cedratvirus.A11	Short-finned.eel.virus	Pimascovirales	Pimascovirales	44.85
Cedratvirus.A11	Choristoneura.rosaceana.entomopoxvirus.L	Chitovirales	Pimascovirales	35.41
Cedratvirus.A11	Emiliania.huxleyi.virus.M1	Pandoravirales	Pimascovirales	46.11
Cedratvirus.A11	Lymphocystis.disease.virus.2.LCDV-JP.Oita.2018	Pimascovirales	Pimascovirales	48.08
Cedratvirus.A11	Faustovirus.strain.E9	Asfuvirales	Pimascovirales	38.69
Cedratvirus.A11	Ga0208966.1000066	Pimascovirales	Yaravirales	0
Cedratvirus.A11	Ga0105092.10000132	Pimascovirales	Yaravirales	0
Cedratvirus.A11	Phaeocystis.globosa.virus.PgV-16T	Imitervirales	Pimascovirales	46.15
Cedratvirus.A11	Cedratvirus.lausannensis	Pimascovirales	Pimascovirales	98.61
Cedratvirus.A11	Faustovirus.strain.LCD7	Asfuvirales	Pimascovirales	38.29
Cedratvirus.A11	Ga0182030.10004970	Pimascovirales	Yaravirales	0
Cedratvirus.A11	Megavirus.baoshan	Imitervirales	Pimascovirales	47.57
Cedratvirus.A11	Anopheles.minimus.iridovirus	Pimascovirales	Pimascovirales	47.98
Cedratvirus.A11	Megavirus.lba	Imitervirales	Pimascovirales	47
Cedratvirus.A11	Ga0364574.11311	Pimascovirales	Yaravirales	0
Cedratvirus.A11	Ga0181424.10000048	Pimascovirales	Yaravirales	0
Cedratvirus.A11	Ga0494229.04493	Pimascovirales	Yaravirales	0
Cedratvirus.A11	Emiliania.huxleyi.virus.207	Pandoravirales	Pimascovirales	46.15
Cedratvirus.A11	Pandoravirus.massiliensis	Pandoravirales	Pimascovirales	40.71
Cedratvirus.A11	Faustovirus.strain.VV10	Asfuvirales	Pimascovirales	38.1
Cedratvirus.A11	2-643264.cc.b29	Pimascovirales	Yaravirales	0
Cedratvirus.A11	Faustovirus.strain.VV57	Asfuvirales	Pimascovirales	38.29
Cedratvirus.A11	Faustovirus.strain.D5a	Asfuvirales	Pimascovirales	38.8
Cedratvirus.A11	Vaccinia.virus	Chitovirales	Pimascovirales	37.61
Cedratvirus.A11	Faustovirus.ST1	Asfuvirales	Pimascovirales	38.57
Cedratvirus.A11	Emiliania.huxleyi.virus.145	Pandoravirales	Pimascovirales	47.31
Cedratvirus.A11	Taterapox.virus	Chitovirales	Pimascovirales	37.56
Cedratvirus.A11	Mimivirus.Bombay	Imitervirales	Pimascovirales	47.13
Cedratvirus.A11	Ga0315315.10000403	Pimascovirales	Yaravirales	0
Cedratvirus.A11	S-3300013131-216	Pandoravirales	Pimascovirales	42.9
Cedratvirus.A11	Flavob@PALO01000034	Pimascovirales	Yaravirales	0
Cedratvirus.A11	Lymphocystis.disease.virus.Sa	Pimascovirales	Pimascovirales	47.62
Cedratvirus.A11	Ga0364479.12703	Pimascovirales	Yaravirales	0
Cedratvirus.A11	Emiliania.huxleyi.virus.99B1	Pandoravirales	Pimascovirales	46.07
[truncated: 64,796 more rows]

## Sheet: Order_Summary_Similarity
Group_1	Group_2	Average	Min	Max	Count
Algavirales	Algavirales	71.7	51.14	99.88	406
Algavirales	Asfuvirales	40.46	33.33	43.62	783
Algavirales	Chitovirales	36.75	0	44.96	1450
Algavirales	Imitervirales	54.06	31.64	63.74	1450
Algavirales	Pandoravirales	48.57	35.57	58.55	1508
Algavirales	Pimascovirales	46.62	36.96	57.59	2465
Algavirales	Provisional	46.41	41.08	54.75	261
Algavirales	Yaravirales	46.51	32.16	58.12	1856
Asfuvirales	Asfuvirales	73.38	44.99	100	351
Asfuvirales	Chitovirales	33.31	27.76	37.11	1350
Asfuvirales	Imitervirales	41.99	33.69	44.83	1350
Asfuvirales	Pandoravirales	37.5	31.27	43.56	1404
Asfuvirales	Pimascovirales	38.19	34.03	42.85	2295
Asfuvirales	Provisional	36.35	0	43.03	243
Asfuvirales	Yaravirales	11.86	0	46.99	1728
Chitovirales	Chitovirales	73.14	40.7	99.57	1225
Chitovirales	Imitervirales	37.26	0	41.67	2500
Chitovirales	Pandoravirales	35.52	0	39.45	2600
Chitovirales	Pimascovirales	36.07	0	40.66	4250
Chitovirales	Provisional	34.4	0	40.76	450
Chitovirales	Yaravirales	2.15	0	45.74	3200
Imitervirales	Imitervirales	66.83	0	100	1225
Imitervirales	Pandoravirales	44.68	0	55.23	2600
Imitervirales	Pimascovirales	45.13	0	52.1	4250
Imitervirales	Provisional	43.54	0	49.86	450
Imitervirales	Yaravirales	43.91	0	57.2	3200
Pandoravirales	Pandoravirales	53.33	35.77	100	1326
Pandoravirales	Pimascovirales	42.09	33.08	49.21	4420
Pandoravirales	Provisional	42.47	32.89	54.37	468
Pandoravirales	Yaravirales	39.53	25.53	53.98	3328
Pimascovirales	Pimascovirales	53.68	39.16	100	3570
Pimascovirales	Provisional	42.27	0	51.84	765
Pimascovirales	Yaravirales	35.59	0	57.34	5440
Provisional	Provisional	51.88	39.02	99.33	36
Provisional	Yaravirales	38.27	26.42	49.42	576
Yaravirales	Yaravirales	50.59	31.78	100	2016
