# Supplementary material for: Refining a giant virus lineage: a novel order unifying Mamonoviridae and “Manesviridae,” unveiled by the discovery of furtivovirus
Source: J Virol. 2026 May 14;100(6):e02031-25. doi: 10.1128/jvi.02031-25 (PMC13289167; doi:10.1128/jvi.02031-25)
Supplement: Data S2 — Phylogenetic tree file data text. [file jvi.02031-25-s0002.txt]

(Emiliania.huxleyi.virus.203:0.0004068408,((((((((((Pandoravirus.neocaledonia:0.0058124769,Pandoravirus.kuranda:0.0076579588)100/100:0.0963970388,((Pandoravirus.mammoth:0.0062344022,Pandoravirus.braziliensis:0.0087310337)100/100:0.0617046452,((Pandoravirus.macleodensis:0.0054569598,Pandoravirus.aubagnensis:0.0118321898)100/100:0.0526993094,Pandoravirus.massiliensis:0.2016984095)99.9/100:0.0464241127)100/100:0.0563679533)100/100:0.2057935207,((((Pandoravirus.pampulha.8.5:0.0020927876,(Pandoravirus.japonicus:0.0190671947,Pandoravirus.pampulha.Biwa:0.0031647520)100/100:0.0274510038)100/100:0.0354142861,Pandoravirus.belohorizontensis:0.0526030657)99.8/100:0.0264591302,Pandoravirus.dulcis:0.0439612285)100/100:0.1076158677,((((Pandoravirus.celtis:0.0037834784,Pandoravirus.quercus:0.0037199935)100/100:0.0488029097,Pandoravirus.inopinatum:0.1238660592)99.2/100:0.0190605679,Pandoravirus.talik:0.0588627495)100/100:0.0425494811,Pandoravirus.salinus:0.1037147155)100/100:0.0650014235)100/100:0.1628529800)100/100:1.2752896130,(((Mollivirus.Mo1-1:0.0020628073,Mollivirus.sibericum:0.0015456015)91.4/100:0.0009564794,Mollivirus.shaoxing:0.0004993798)61.1/88:0.0032418328,Mollivirus.kamchatka:0.0209656861)100/100:2.3637859400)100/100:0.5844625183,((((((((((((((((((((((Pelophylax.esculentus.virus:0.0083176543,Andrias.davidianus.ranavirus:0.0076451708)40.8/100:0.0010981004,Common.midwife.toad.ranavirus:0.0043355656)71.2/100:0.0006147500,Pike-perch.iridovirus:0.0054944719)85.8/99:0.0011127251,(Bohle.iridovirus:0.0143433171,Frog.virus.3:0.0132230220)93.8/100:0.0022168662)99.9/100:0.0067170961,(((Ranavirus.maximus:0.0022003540,Cod.iridovirus:0.0022035576)99.9/100:0.0088610813,Lumpfish.ranavirus:0.0079564728)100/100:0.0091161459,Ambystoma.tigrinum.virus:0.0239008700)0/82:0.0000024638)96.9/100:0.0027530953,Epizootic.haematopoietic.necrosis.virus:0.0054937851)93.3/100:0.0026676310,European.sheatfish.virus:0.0111044569)88.4/100:0.0082564252,Short-finned.eel.virus:0.0323290305)100/100:0.4268447582,(Mandarin.fish.ranavirus:0.0053776092,Largemouth.bass.virus:0.0011908950)100/100:0.3853394023)100/100:0.2324318210,(Grouper.iridovirus:0.0093547332,Singapore.grouper.iridovirus:0.0091214724)100/100:0.4848504814)100/100:0.8670818306,((((Lymphocystis.disease.virus.2.LCDV-JP.Oita.2018:0.0000010173,Lymphocystis.disease.virus.isolate.China:0.0000010173)100/100:0.1299839127,Lymphocystis.disease.virus.4.isolate.LCDV-WC:0.1252418971)75.3/100:0.0514254870,(Lymphocystis.disease.virus.Sa:0.0000010173,Lymphocystis.disease.virus.3.isolate.SA9:0.0000010173)100/100:0.1072871545)100/100:0.2888230814,Lymphocystis.disease.virus.1:0.4611929718)100/100:0.7962633207)98.2/100:0.2592006357,(((((Large.yellow.croaker.iridovirus.isolate.Zhoushan:0.0015223089,(Red.sea.bream.iridovirus:0.0007607913,Pompano.iridovirus:0.0007606183)75.7/100:0.0007604132)99.8/100:0.0127946370,(Spotted.knifejaw.iridovirus:0.0015201340,Giant.sea.perch.iridovirus.K1:0.0000010173)98.2/100:0.0078438249)98.6/100:0.0116930886,Turbot.reddish.body.iridovirus:0.0373323351)94.5/100:0.0133786070,((Largemouth.bass.ulcerative.syndrome.virus:0.0007635998,Banggai.cardinalfish.iridovirus:0.0000010173)90.8/100:0.0026868593,Infectious.spleen.and.kidney.necrosis.virus:0.0057801873)59.1/94:0.0080624111)100/100:0.7723699728,(European.chub.iridovirus:0.2722273808,Scale.drop.disease.virus:0.3502121907)100/100:0.4342974111)100/100:1.0456221160)100/100:0.6877491778,(Shrimp.hemocyte.iridescent.virus:0.0060063851,Cherax.quadricarinatus.iridovirus:0.0005488665)100/100:1.1132174770)100/100:0.4568643831,(((((Trichoplusia.ni.ascovirus.2c:0.0057813071,Trichoplusia.ni.ascovirus.6b:0.0001792367)100/100:0.6154044846,((((Heliothis.virescens.ascovirus.3h:0.0020437115,Heliothis.virescens.ascovirus.3j:0.0034124471)100/100:0.0138597684,((Heliothis.virescens.ascovirus.3e:0.0000028265,Heliothis.virescens.ascovirus.3g:0.0006818851)95.8/100:0.0027262921,Heliothis.virescens.ascovirus.3i:0.0027314885)91.4/100:0.0026716228)54/100:0.0093015594,Heliothis.virescens.ascovirus.3f:0.0103927029)100/100:0.3216467206,Spodoptera.frugiperda.ascovirus.1a:0.3078526627)100/100:0.4693146978)100/100:1.8356365680,(Diadromus.pulchellus.ascovirus.4a:0.7952328788,Dasineura.jujubifolia.toursvirus.2a:0.5730896737)100/100:0.4806767033)100/100:0.4131289953,(Armadillidium.vulgare.iridescent.virus:0.4242067971,Invertebrate.iridescent.virus.6:0.4022084762)100/100:0.4896310120)99.8/100:0.2817893538,((((Wiseana.iridescent.virus:0.0620558028,Invertebrate.iridovirus.25:0.0429242487)100/100:0.2080829873,(Invertebrate.iridovirus.22:0.0260236038,Invertebrate.iridescent.virus.30:0.0200460033)100/100:0.1653751103)100/100:0.1748889125,Invertebrate.iridescent.virus.3:0.4967916915)100/100:0.1367287895,Anopheles.minimus.iridovirus:0.4121421862)100/100:0.7115895196)100/100:0.3396030464)100/100:0.6525090504,((((((Cedratvirus.A11:0.0155759122,((Cedratvirus.plubellavi:0.0057844987,(Cedratvirus.lausannensis:0.0021675795,Cedratvirus.Zaza.IHUMI:0.0026877953)100/100:0.0098677406)95.4/99:0.0043368769,Cedratvirus.borely:0.0041969758)99.8/99:0.0128424073)100/100:0.0654749504,Cedratvirus.kamchatka:0.1200977494)88.3/100:0.0593271737,Brazilian.cedratvirus.IHUMI:0.0928345802)100/100:0.6303657379,((Pithovirus.mammoth:0.0054345590,Pithovirus.sibericum:0.0064327527)95.4/100:0.0221031349,Pithovirus.LC8:0.0410799435)100/100:0.5829648217)100/100:0.8893700873,(Naiavirus:0.2055583140,Hydrivirus:0.2824781513)100/100:1.1183047400)95.2/99:0.2470628787,Orpheovirus.IHUMI-LCC2:1.7080005592)100/100:0.8411476136)86.9/99:0.1418645316,((Golden.Marseillevirus:0.3670542613,(((Noumeavirus:0.0061127602,Kurlavirus.BKC-1:0.0020768412)100/100:0.0432565812,((Jyvaskylavirus:0.0031147734,Port-miou.virus:0.0006794329)98.9/100:0.0035883210,Lausannevirus:0.0003268227)100/100:0.0467808922)100/100:0.0861220097,(Brazilian.marseillevirus:0.1044095462,Tunisvirus.fontaine2:0.1391064483)100/100:0.0708939188)99.5/100:0.0753319847)100/100:0.1684836159,(((((Marseillevirus.marseillevirus.strain.T19:0.0017349029,Viennavirus:0.0315690177)33.1/100:0.0011905370,Marseillevirus.Shanghai:0.0021557050)100/100:0.0127244225,(Cannes.8.virus:0.0013332675,Melbournevirus:0.0038088851)90.8/100:0.0043894993)100/100:0.0904953324,Tokyovirus.A1:0.1061032631)100/100:0.1366944574,(Marseillevirus.futianmevirus:0.0158495760,(Marseillevirus.pantanense:0.0032191415,Marseillevirus.cajuinensis:0.0149283949)99.9/100:0.0157432555)100/100:0.0891262874)100/100:0.2225480100)100/100:2.1216040810)100/100:0.4623714719,((((((((((((((Swinepox.virus:0.2247141435,((Sheeppox.virus:0.0134744579,Goatpox.virus.Pellor:0.0154542762)59.6/100:0.0035408988,Lumpy.skin.disease.virus.NI-2490:0.0055519145)100/100:0.2577565992)99.9/100:0.0571063386,((Myxoma.virus:0.0288183237,Rabbit.fibroma.virus:0.0543305370)100/100:0.1997131146,Cotia.virus.SPAn232:0.4271780879)59.1/92:0.0391201734)86.2/92:0.0352942877,Deerpox.virus.W-848-83:0.1916019150)100/100:0.0839689343,(Yaba-like.disease.virus:0.0795597062,Yaba.monkey.tumor.virus:0.1080048480)100/100:0.1962861437)100/100:0.0980808175,Eptesipox.virus:0.2921378471)99.7/100:0.0684270256,((((((Orthopoxvirus.Abatino:0.0074043863,Ectromelia.virus:0.0118177186)90.5/100:0.0031630514,(((Camelpox.virus:0.0124610310,Taterapox.virus:0.0044443745)71.3/100:0.0007513996,Variola.virus:0.0113029123)93.7/100:0.0025669775,(Monkeypox.virus:0.0192073425,Vaccinia.virus:0.0070873885)97.2/100:0.0043115131)83.2/100:0.0027014904)87.9/100:0.0058024329,Cowpox.virus:0.0072800727)98.4/100:0.0096440985,Orthopoxvirus.akhmetapox:0.0138318190)100/100:0.0288226679,((Volepox.virus:0.0226503018,Skunkpox.virus:0.0184242688)96.8/100:0.0098208740,Raccoonpox.virus:0.0398004893)98.8/100:0.0212155985)100/100:0.1141031021,(Yoka.poxvirus:0.1388946357,Murmansk.poxvirus:0.0667845798)100/100:0.0924710147)100/100:0.1993227927)100/100:0.1681872446,(Sea.otter.poxvirus:0.3718419321,Pteropox.virus:0.2926839318)100/100:0.2513710688)99.9/98:0.1278091462,(Squirrel.poxvirus:0.3252189858,(((Parapoxvirus.red.deer.HL953:0.1185685689,Seal.parapoxvirus:0.1272658844)32.9/43:0.0281278085,Bovine.papular.stomatitis.virus:0.0923808614)47/43:0.0229576134,(Orf.virus:0.0504472329,Pseudocowpox.virus:0.0320858303)100/100:0.0611585306)100/100:0.5919767012)81.1/96:0.0660117544)100/96:0.2125640278,Molluscum.contagiosum.virus.subtype.1:0.3538990070)99/95:0.1181134804,((Eastern.grey.kangaroopox.virus:0.0101324681,Western.grey.kangaroopox.virus:0.0083438513)100/100:0.2596146681,((Canarypox.virus:0.1715120219,(Fowlpox.virus:0.0297975908,((Penguinpox.virus:0.0074262704,Pigeonpox.virus:0.0198236830)99.8/100:0.0164121511,Flamingopox.virus.FGPVKD09:0.0019560510)48.6/90:0.0148210388)100/100:0.1174486877)100/100:0.0908781484,Turkeypox.virus:0.1941611410)100/100:0.3944623081)99.8/100:0.1206592289)99.8/95:0.2820467573,Nile.crocodilepox.virus:0.5297642400)100/100:1.5325499010,Salmon.gill.poxvirus:1.6911123937)99.1/100:0.6631584840,((((Adoxophyes.honmai.enomopoxvirus.L:0.2599598327,(Choristoneura.rosaceana.entomopoxvirus.L:0.1861346565,Betaentomopoxvirus.amoorei:0.2743329484)99.4/100:0.1041245792)99.7/100:0.1781143406,Mythimna.separata.entomopoxvirus.L:0.3264216099)100/100:0.5646636807,Anomala.cuprea.entomopoxvirus:0.6443064538)94.4/100:0.2113799480,Melanoplus.sanguinipes.entomopoxvirus:0.9301586689)100/100:1.0942042320)100/100:2.9423708860,(((((((((Faustovirus.strain.E12:0.0000000000,Faustovirus.mariensis:0.0000000000):0.0000000000,Faustovirus.strain.E23:0.0000000000):0.0000000000,Faustovirus.strain.D5a:0.0000000000):0.0000010173,Faustovirus.strain.E24:0.0000010173)100/100:0.0155923347,(Faustovirus.ST1:0.0013940810,Faustovirus.strain.liban:0.0026168121)100/100:0.0124031601)100/100:0.1487386776,(((((Faustovirus.strain.M6:0.0018946293,Faustovirus.strain.S17:0.0004225900)98.3/84:0.0020343710,(Faustovirus.strain.LCD7:0.0002894042,(Faustovirus.strain.VV57:0.0000021997,Faustovirus.strain.VV63:0.0000029880)88.7/100:0.0005771396)60.7/98:0.0002385488)74.3/46:0.0003386326,(Faustovirus.higan:0.0000010173,Faustovirus.sigan:0.0000010173)87.9/100:0.0005778218)91.3/46:0.0013956060,Faustovirus.strain.E9:0.0008899671)100/100:0.1074410808,(((Faustovirus.strain.D6:0.0000000000,Faustovirus.strain.D5b:0.0000000000):0.0000010173,Faustovirus.strain.D3:0.0000010173)98.5/100:0.0031897230,Faustovirus.strain.VV10:0.0021170856)100/100:0.1088572605)100/100:0.1046504037)100/100:1.3748675530,((Pacmanvirus.S19:0.0184733217,(Pacmanvirus.lostcity:0.0044738325,Pacmanvirus.A23:0.0057023736)100/100:0.0232438783)100/100:0.4021541639,Tornadovirus.D1:0.4741767307)100/100:0.4808789786)100/100:0.5194492695,(Abalone.asfa-like.virus.MIE2018:1.0124422024,African.swine.fever.virus.strain.BA71V:0.8249905103)100/100:0.8695980143)93.4/99:0.2814041389,(Kaumoebavirus.strain.KLCC10:0.0753640517,Kaumoebavirus:0.0948457837)100/100:1.4178126410)100/100:1.6101979160)98.6/100:0.3739015611)99.4/99:0.1969557438,((((((((((((((Ostreococcus.tauri.virus.2:0.0034747340,Ostreococcus.lucimarinus.virus.OlV5:0.0039143308)96.5/100:0.0049829968,Ostreococcus.lucimarinus.virus.2:0.0037711553)100/100:0.0400464210,((Ostreococcus.mediterraneus.virus.1:0.0037126136,Ostreococcus.tauri.virus.OtV5:0.0014005055)97.6/100:0.0044429277,Ostreococcus.tauri.virus.1:0.0039396094)100/100:0.0438265509)100/100:0.0354273322,(Ostreococcus.lucimarinus.virus.OlV1:0.0000027909,Ostreococcus.lucimarinus.virus.7:0.0046263016)100/100:0.0720990664)100/100:0.0375456673,Ostreococcus.tauri.virus.RT-2011:0.0713178552)100/100:0.0813532463,Micromonas.sp..RCC1109.virus.MpV1:0.1681670773)99/100:0.0573786291,Dishui.Lake.phycodnavirus.3:0.2047284755)91.4/100:0.0537546820,Micromonas.pusilla.virus.12T:0.3269052509)98.7/97:0.0580993182,(((Bathycoccus.sp..RCC1105.virus.BpV1:0.0322186574,Bathycoccus.sp..RCC1105.virus.BpV2:0.0235578369)100/100:0.1422247912,Bathycoccus.sp..RCC716.virus.3:0.2308368065)100/100:0.1525798129,Dishui.Lake.phycodnavirus.4:0.5947486496)99.2/96:0.0727169476)99.9/100:0.0996882810,Dishui.Lake.phycodnavirus.2:0.3362161459)100/100:0.2019937378,Dishui.lake.phycodnavirus.1:0.6680935964)100/100:0.2836108030,((Yellowstone.lake.phycodnavirus.1:0.2743143983,Yellowstone.lake.phycodnavirus.2:0.3295671216)99.9/100:0.1489655790,Yellowstone.lake.phycodnavirus.3:0.3742780395)100/100:0.4662905761)100/100:0.5698783484,((((Paramecium.bursaria.Chlorella.virus.1:0.0590459744,Only.Syngen.Nebraska.virus.5:0.1413212826)97.9/100:0.0509243269,(Paramecium.bursaria.Chlorella.virus.NY2A:0.0800809604,Paramecium.bursaria.Chlorella.virus.AR158:0.0372030468)100/100:0.1090465322)100/100:0.2465622996,((Paramecium.bursaria.Chlorella.virus.FR483:0.0221572580,Paramecium.bursaria.chlorella.virus.MT325:0.0219489306)100/100:0.2536214805,Acanthocystis.turfacea.Chlorella.virus.1:0.3453960171)100/100:0.2495337697)100/100:1.2116238220,Heterosigma.akashiwo.virus.01:1.6634323727)25.8/86:0.1608966760)99.9/100:0.1675384386,((((((Chrysochromulina.parva.virus.BQ2:0.2099888730,((Haptolina.ericina.virus.RF02:0.3352590679,((Phaeocystis.globosa.virus.PgV-16T:0.0000010173,Phaeocystis.globosa.virus.12T:0.0000010173)74.1/100:0.0002298880,Phaeocystis.globosa.virus.14T:0.0000026379)100/100:0.3141516179)62.4/93:0.0588280483,Prymnesium.kappa.virus.RF02:0.2696226739)98.1/97:0.1258250617)99.2/100:0.1924562077,Chrysochromulina.ericina.virus.CeV-01B:0.4876625492)99.2/100:0.1321439216,Florenciella.virus.SA2:0.7430640347)100/100:0.6271417261,((Aureococcus.anophagefferens.virus.Btv-01:0.0002949649,Aureococcus.anophagefferens.virus.QBARTUTK:0.0000014270)100/100:1.5132877430,Florenciella.virus.SA1:0.7087865701)98.8/100:0.1668799312)99.2/100:0.1380427233,(Tetraselmis.virus.1:1.4401092101,Punuivirus.latens.CC-2937:1.1489748151)100/100:0.2708633287)100/100:0.1853917254,((((((((((((Mimivirus.kasaii:0.0000000000,Mimivirus.Bombay:0.0000000000):0.0000010173,Mimivirus.shirakomae:0.0000010173)0/54:0.0000025136,Samba.virus:0.0002212991)0/88:0.0000020528,(Acanthamoeba.polyphaga.mimivirus.isolate.M4:0.0000010173,Acanthamoeba.polyphaga.mimivirus:0.0000010173)0/85:0.0000022234)87/88:0.0004133320,(Mimivirus.reunion:0.0024709699,Acanthamoeba.polyphaga.mimivirus.strain.Oyster:0.0002242571)27.1/78:0.0004203750)95.3/98:0.0017416515,Acanthamoeba.castellanii.mamavirus:0.0016850979)98.5/100:0.0099973448,Acanthamoeba.polyphaga.mimivirus.strain.Kroon:0.0173580897)100/100:0.2641165877,Cotonvirus.japonicus:0.3180359414)99.8/100:0.0590771757,(((((((Megavirus.vitis:0.0021496380,Megavirus.courdo11:0.0008829286)88.1/100:0.0010896612,Megavirus.lba:0.0009553496)39.4/100:0.0007839764,Megavirus.chiliensis:0.0010031956)100/100:0.0117436572,Megavirus.baoshan:0.0237633439)100/100:0.0122094005,Powai.lake.megavirus:0.0077601713)100/100:0.0335393700,Megavirus.caiporensis:0.0122893293)100/100:0.1327264205,(((Saudi.moumouvirus:0.0017441053,Acanthamoeba.polyphaga.moumouvirus:0.0013505020)100/100:0.0344194855,(((Moumouvirus.maliensis:0.0035033945,Borely.moumouvirus:0.0086835258)99.5/100:0.0056535735,Moumouvirus.australiensis:0.0144249589)98.9/100:0.0078806090,Moumouvirus.lavasanguinem:0.0320161564)100/100:0.0328127596)34.1/99:0.0180406609,Moumouvirus.goulette:0.0451203601)100/100:0.1397821961)100/100:0.1374338451)100/100:0.0989047564,((Tupanvirus.deep.ocean:0.0443813039,Tupanvirus.soda.lake:0.0442314028)100/100:0.1800920841,Satyrvirus.SAV1:0.3966176732)100/100:0.1073788480)100/100:0.9933019225,(Hokovirus.HKV1:1.3136723753,((Klosneuvirus.KNV1:0.5073893929,Fadolivirus.FV1VV64:0.3452744956)100/100:0.4159980298,((Bodo.saltans.virus:0.9093005820,Yasminevirus.GU-2018:1.0561525204)100/100:0.1820687254,((Catovirus.naegleriensis:0.3197331108,Catovirus.CTV1:0.3746564971)100/100:0.3412138779,Harvfovirus.HAV1:0.7368229631)99.8/100:0.0976865045)100/100:0.1359942039)92.9/99:0.1392031964)100/100:0.1959387835)76.9/98:0.1313399193,Cafeteria.roenbergensis.virus.BV-PW1:1.4420273006)100/100:0.3827753667)100/100:0.3627890784)82.5/95:0.1493470633)71/97:0.0966083941,((Feldmannia.irregularis.virus:0.3905524375,Feldmannia.species.virus.FsV-158:0.2824417495)100/100:0.6260669246,Ectocarpus.siliculosus.virus.1:0.8207698715)100/100:1.5411688610)95.6/98:0.1115442412,((((((((((((Ple2_KY346835:0.3844458526,Ple1b_KY203336:0.3233079128)98.7/99:0.2164849006,gamad.contig.1:0.2415275232)65.8/71:0.0850059694,((gamad.contig.2:0.1978565674,Ga0494229.04493:0.3923637778)85.9/100:0.1027678505,Ga0494180.0000023:0.4078461832)98.7/100:0.1223350318)76.5/72:0.0524334889,(2-643251.cc.b109:0.6077045653,((((Ga0209337.1000251:0.3092270416,gamad.contig.21:0.3950470332)87.7/100:0.0973061688,(gamad.contig.17:0.1998224963,Verruc_NZEQ01000048:0.1882322350)99.9/100:0.1731222538)100/100:0.2465019538,Ga0211564.10000112:0.8698253881)96.5/99:0.1160534106,Ga0494542.000028:0.4534244783)86.4/99:0.0618284447)96.1/97:0.0822531280)85.5/69:0.0660161746,gamad.contig.24:0.3649276671)17/94:0.0537637341,(((((Ga0209603.1000616:0.1089532385,Ga0315315.10000403:0.2252961904)99.7/100:0.1858458233,Flavob_PALO01000034:0.2620241164)98.4/100:0.2119313112,Ga0208966.1000066:0.5912162107)21.7/94:0.0741083608,Ga0181424.10000048:0.6827029677)100/100:0.2629756088,(Ga0211699.10000211:0.1495253454,gamad.contig.18:0.0997681831)100/100:0.3630747156)95.1/98:0.0992428413)86.6/99:0.0892997406,((2-643263.cc.b100:0.0000027535,2-643253.cc.b193:0.0099544995)100/100:0.1766289232,(((2-643264.cc.b29:0.0019133484,2-643175.cc.b174:0.0025387416)46.2/100:0.0013580460,2-643187.cc.b65:0.0020637538)100/100:0.1185700005,(2-643267.cc.b85:0.0190451449,2-643264.cc.b17:0.0102353499)100/100:0.0692929334)100/100:0.3175490445)99.4/97:0.1634193735)89.9/96:0.1002768674,(2-643251.cc.b150:0.5856454660,Phaglo.G:0.5273496715)99.8/100:0.3290070346)100/100:0.9864996411,((((((((((((Ga0316204.10002591:1.8218300356,Ga0099972.12006777:1.3729094170)75.3/100:0.3259720436,(Ga0172380.10001380:0.8019771552,Ga0364479.12703:0.7916654019)99.9/100:0.8124291918)68.7/93:0.3326763164,Ga0206646.1000143:2.1894111879)22.9/33:0.2392921992,((Ga0364480.11582:0.9086411795,Ga0182030.10004970:0.9002461985)100/100:0.9849552368,(Ga0206648.1000510:0.5849877297,Ga0073900.10000256:0.3725951292)100/100:1.8361435290)76.2/43:0.2788447872)97.4/100:0.5329153027,(Ga0307472.100000045:1.9985245150,Ga0070689.100000280:1.0308502650)99.7/100:1.7321325810)86.8/100:0.3809973393,Ga0364574.11311:3.9945317515)32.9/96:0.1921486315,(Ga0299906.10000416:1.0710187847,Ga0456371.00003851:1.9812144948)99.7/100:1.0689395920)72.2/96:0.2097493775,Ga0395805.0001540:2.9346617322)27.5/22:0.1341602629,(((Ga0395773.0000340:2.5081829979,Yara_MT293574:1.6343489442)88.5/100:0.4444191269,Ga0456371.00004425:1.8972215678)96.5/100:0.6480330554,(Ga0182215.1000012:2.3912804157,(((Ga0105092.10000132:1.2564692199,Yara.contig.14:0.7707069785)97.8/100:0.6966230500,Ga0498922.0001740:1.5414448925)85.8/100:0.3870443860,Pates_JAHIZF010000067:1.6822889256)97.5/100:0.8127345739)96.9/99:0.7752291838)73.8/56:0.1212331635)93.9/56:0.2793055380,((Ga0364575.11239:0.6066288686,Ga0082021.1011136:1.3538203335)100/100:1.4425264250,(((Ga0500728.00048748:1.0899597239,Ga0114338.1000305:0.5376826031)41.1/66:0.4331723764,Ga0395696.000216:1.1166329380)100/100:1.5392897850,Ga0456365.0001534:2.0244107504)87.7/93:0.4386262625)51.2/70:0.1917623662)58.8/51:0.1442263826,(Ga0364482.11457:2.6895991741,Ga0498833.000002:2.0508806289)87.1/79:0.9813158091)0/63:0.0000025044,(Ga0316202.10000687:2.8749528264,Yara.contig.13:2.2662825473)89.6/99:0.5892584182)97.2/99:0.4739680933)88.8/95:0.2226715784,Ga0099972.12533457:3.3703166587)99.8/100:0.6857242821,(((((Usurpativirus.massiliensis:0.0152194285,Ushikuvirus:0.0000022944)100/100:1.1054107190,(Clandestinovirus:0.3189605364,Furtivovirus:0.2465002153)100/100:0.6127973763)100/100:0.8954554263,((Acanthamoeba.castellanii.medusavirus.strain.stheno:0.0455196937,Acanthamoeba.castellanii.medusavirus:0.1687101646)99.7/100:0.1735315880,Medusavirus.euryale:0.4383635204)100/100:1.7805034370)94.4/100:0.2436712793,ERX250271.266.fa.dc:2.9671599159)89.2/99:0.1291500443,ERX682739.15.fa.dc:2.6960231279)34.3/73:0.1495503076)28.1/86:0.0555816042,M-3300017989-17:2.1142276544)88.1/88:0.1477119016)100/98:0.1689328826,(((SRX802202.129.fa.dc:2.5401937193,((ERX552302.38.fa.dc:1.3113522119,ERX552288.49.fa.dc:1.5247132416)100/100:0.7438822169,ERX555967.47.fa.dc:3.2636280496)67/98:0.1408860216)94.4/99:0.1635459410,SRX802073.108.fa.dc:1.8424444271)31.3/74:0.1207451081,NCV27:2.2688426255)99.1/99:0.2490196606)96.6/98:0.0918728612,(((M-3300018080-19:0.6647931875,M-3300017989-29:0.6071806624)100/100:1.5367545320,ERX552299.29.fa.dc:2.1355865950)99/95:0.2328179468,(S-1091232-186:3.2941940901,(S-3300013131-216:2.5838206716,S-1016713-165:1.4228133074)68.2/94:0.1920471219)59.9/90:0.0954378767)53.9/90:0.0986381399)96.2/96:0.1331848924)100/100:0.2349082479,(ERX552244.11.fa.dc:1.5055230956,ERX552277.13.fa.dc:1.1452267104)100/100:0.2696998958)100/100:1.8422235450,((Emiliania.huxleyi.virus.202:0.0000010173,(Emiliania.huxleyi.virus.18:0.0000010173,Emiliania.huxleyi.virus.156:0.0000010173)0/85:0.0000010173)100/100:0.0441811046,S-ERX555915-91:0.0558239139)59.7/93:0.0359348863)99.4/100:0.0478012582,NCV18:0.0240063377)100/100:0.0341999861,(((Emiliania.huxleyi.virus.164:0.0000028329,Emiliania.huxleyi.virus.145:0.0000030262)97.5/100:0.0020328416,(Emiliania.huxleyi.virus.86:0.0000023856,Emiliania.huxleyi.virus.88:0.0014494933)0/100:0.0000021323)91.2/100:0.0015938719,(Emiliania.huxleyi.virus.M1:0.0022627987,Emiliania.huxleyi.virus.99B1:0.0013673458)86.2/99:0.0014504289)99/100:0.0054738027)100/100:0.0090831459,Emiliania.huxleyi.virus.201:0.0000022422)93.9/100:0.0012196043,Emiliania.huxleyi.virus.207:0.0000010173);
